# Supplementary material for: Genome Re-Sequencing of Semi-Wild Soybean Reveals a Complex Soja Population Structure and Deep Introgression
Source: PLoS One. 2014 Sep 29;9(9):e108479. doi: 10.1371/journal.pone.0108479 (PMC4181298; doi:10.1371/journal.pone.0108479)
Supplement: Table S3 — Global statistics of the wild soybean Lanxi 1 and semi-wild soybean genomes. (XLSX) [file pone.0108479.s004.xlsx]

## Sheet: Sheet1
Table S3 Global statistics of the wild soybean Lanxi 1 and semi-wild soybean genomes.
A: Summary of sequencing and mapping results of Lanxi 1 and semi-wild soybeans
SampleID	Total raw bases	Total clean bases	Percentage of Clean Base	Percentage of Mapped Clean Bases	Mapping Depth	Genome Mapping Coverage
Maliaodou	40831417400	40831417400	0.977	0.9635	41.4	0.880008
Lanxi 1	59544518200	57129183400	0.959436	0.8942	55.0	0.967895
ZDD02222	2489108200	2464706559	0.990197	0.969	2.8	0.753589
ZYD1345	2532207800	2508174702	0.990509	0.964	2.8	0.748082
ZYD3582	3241968800	3203058567	0.987998	0.9616	3.16176	0.700189
ZYD4215	3069308200	3032337640	0.987955	0.9609	3.3	0.7963
ZYD5087	2702261200	2678511656	0.991211	0.9698	2.8	0.785709
ZDD00324	2750707400	2725063101	0.990677	0.9569	2.6	0.765782
ZDD00326	2306756000	2285180378	0.990647	0.9692	2.6	0.714724
ZDD14054	3206093200	3169039639	0.988443	0.9627	3.3	0.809181
ZDD14334	2697948400	2672848871	0.990697	0.9664	3.2	0.77387
B: Assembly result of wild soybean Lanxi 1
Assembly	N50 (kb)	Longest (kb)	Size (Mb)
Contigs	21.7	463.8	895.1
Scaffolds	51	1200	929.9
C: Annotation for assembly result of soybean Lanxi 1
Gene set	Gene number	Average transcript length (bp)	Average CDS Length (bp)	Average exons per gene	Average exon length (bp)	Average intron length (bp)
Lanxi 1	56298	3445	1034	5.1	291	254.3
Williams 82 hits	48240	3192	978	4.7	291	387.9
