# Supplementary material for: Genome Re-Sequencing of Semi-Wild Soybean Reveals a Complex Soja Population Structure and Deep Introgression
Source: PLoS One. 2014 Sep 29;9(9):e108479. doi: 10.1371/journal.pone.0108479 (PMC4181298; doi:10.1371/journal.pone.0108479)
Supplement: Table S4 — Detailed information of genomic variations in the all soybean lines in this study relative to the reference genome Williams 82. (XLS) [file pone.0108479.s005.xls]

## Sheet: Table S4a
Table S4a. Summary of shared (supported by at least two accessions) and unique variations (supported by at least 10 reads) of each accession in this study
Species	Accessions	SNPs				Insertions				Deletions
		Shared	Unique	All		Shared	Unique	All		Shared	Unique	All
Wild	IT182932	2195673	481817	2677490		139049	34826	173875		115210	48061	163271
	SRS079329	2798172	102755	2900927		191817	8547	200364		167314	8332	175646
	SRS079330	1041393	1254	1042647		44394	72	44466		35333	43	35376
	SRS079331	1766775	1164	1767939		100133	177	100310		86400	118	86518
	SRS079332	1152965	1356	1154321		52465	66	52531		43914	69	43983
	SRS079333	1863121	28897	1892018		85194	895	86089		69940	964	70904
	SRS079334	1577820	9729	1587549		93857	452	94309		78599	412	79011
	SRS079335	1454810	5455	1460265		84384	309	84693		68340	300	68640
	SRS079338	1429978	2826	1432804		72198	209	72407		61261	182	61443
	SRS079341	2378810	14852	2393662		156999	2205	159204		139187	2001	141188
	SRS079342	1433569	2053	1435622		78638	171	78809		66673	148	66821
	SRS079346	1791587	8494	1800081		98964	393	99357		83523	417	83940
	SRS079347	1245630	1300	1246930		39570	112	39682		32343	57	32400
	SRS079348	823081	112	823193		44965	28	44993		37761	14	37775
	SRS079349	1197694	962	1198656		68497	72	68569		53104	57	53161
	SRS079350	1340804	286	1341090		73555	45	73600		62866	15	62881
	SRS079351	1215759	301	1216060		65403	44	65447		54141	32	54173
	SRS079352	2252929	88047	2340976		175613	14215	189828		156703	14656	171359
	Lanxi 1	648869	195700	844569		227565	137349	364914		182009	121055	303064
Cultivated	SRS079322	228379	3387	231766		17498	298	17796		12680	243	12923
	SRS079323	1144657	9244	1153901		75587	573	76160		62624	621	63245
	SRS079324	1170077	2814	1172891		65388	186	65574		54492	202	54694
	SRS079325	1225409	2041	1227450		70823	187	71010		59721	173	59894
	SRS079326	1175898	3591	1179489		70954	244	71198		59168	258	59426
	SRS079327	991554	3895	995449		54702	228	54930		45633	209	45842
	SRS079328	1169542	3329	1172871		68396	236	68632		57416	238	57654
	SRS079336	1200391	2634	1203025		65854	170	66024		55614	160	55774
	SRS079337	907234	3510	910744		51392	202	51594		42440	159	42599
	SRS079339	823677	3674	827351		48961	251	49212		41371	184	41555
	SRS079340	755410	271	755681		40935	32	40967		32785	19	32804
	SRS079343	1165748	1286	1167034		59419	112	59531		49840	124	49964
	SRS079344	841114	2802	843916		50240	179	50419		41120	192	41312
	SRS079345	1322328	1631	1323959		68689	106	68795		57398	118	57516
Semi-wild	ZDD02222	768872	549	769421		29643	32	29675		26193	23	26216
	ZYD1345	689411	787	690198		25295	24	25319		21390	28	21418
	ZYD3582	737450	1518	738968		24671	48	24719		21564	48	21612
	ZYD4215	859070	844	859914		34495	37	34532		29698	30	29728
	ZYD5087	704354	373	704727		29591	20	29611		24903	17	24920
	ZDD00324	934675	1084	935759		33797	43	33840		30418	27	30445
	ZDD00326	562470	2143	564613		18686	40	18726		14074	36	14110
	ZDD14054	1061128	1142	1062270		41953	51	42004		37615	48	37663
	ZDD14334	1070971	4766	1075737		41928	63	41991		33332	94	33426
	Maliaodou	1498758	88562	1587320		97751	13648	111399		80942	11170	92112
Shared variations: selected from at least two accessions
Unique variations: Existed in only one accession but supported by at least 10 reads

## Sheet: Table S4b
Table S4b. Detailed information of genomic variations in the 10 semi-wild, 19 wild and 14 cultivated soybean lines relative to the reference genome Williams 82
Code	Species	Accession	Location	SNP		Insertion		Deletion		Total			Heterozygous rate
				Hom	Het	Hom	Het	Hom	Het	SNP	Insertion	Deletion	SNP	Insertion	Deletion
1	Wild	IT182932	S. Korea	2569740	107750	162382	11493	154632	8639	2677490	173875	163271	0.0402429	0.0660992	0.052912
2		SRS079329	Anhui	2781303	119624	196107	4257	172331	3315	2900927	200364	175646	0.0412365	0.0212463	0.0188732
3		SRS079330	Liaoning	915448	127199	41268	3198	32731	2645	1042647	44466	35376	0.121996	0.0719201	0.0747682
4		SRS079331	Inner Mongolia1	1502645	265294	89709	10601	76927	9591	1767939	100310	86518	0.150058	0.105682	0.110856
5		SRS079332	Henan	1120121	34200	51683	848	43406	577	1154321	52531	43983	0.0296278	0.0161428	0.0131187
6		SRS079333	Liaoning	1817932	74086	84082	2007	69305	1599	1892018	86089	70904	0.0391571	0.0233131	0.0225516
7		SRS079334	Heilongjiang	1527131	60418	92390	1919	77637	1374	1587549	94309	79011	0.0380574	0.020348	0.01739
8		SRS079335	Heilongjiang	1237507	222758	76746	7947	61983	6657	1460265	84693	68640	0.152546	0.093833	0.0969843
9		SRS079338	Beijing	1391985	40819	71285	1122	60696	747	1432804	72407	61443	0.0284889	0.0154957	0.0121576
10		SRS079341	Inner Mongolia	2303197	90465	155956	3248	138575	2613	2393662	159204	141188	0.0377936	0.0204015	0.0185072
11		SRS079342	Henan	1395296	40326	77648	1161	66004	817	1435622	78809	66821	0.0280896	0.0147318	0.0122267
12		SRS079346	Shanxi	1736869	63212	97517	1840	82641	1299	1800081	99357	83940	0.0351162	0.0185191	0.0154753
13		SRS079347	Heilongjiang	1216210	30720	39140	542	32040	360	1246930	39682	32400	0.0246365	0.0136586	0.0111111
14		SRS079348	Heilongjiang	810156	13037	44545	448	37481	294	823193	44993	37775	0.0158371	0.0099571	0.00778293
15		SRS079349	Liaoning	1177622	21034	67924	645	52687	474	1198656	68569	53161	0.017548	0.00940658	0.00891631
16		SRS079350	Inner Mongolia	1307017	34073	72397	1203	61969	912	1341090	73600	62881	0.0254069	0.0163451	0.0145036
17		SRS079351	Liaoning	1196538	19522	64788	659	53771	402	1216060	65447	54173	0.0160535	0.0100692	0.00742067
18		SRS079352	Henan	2267142	73834	186248	3580	169123	2236	2340976	189828	171359	0.0315398	0.0188592	0.0130486
19		Lanxi 1	Zhejiang	801596	42973	346787	18127	296441	6623	844569	364914	303064	0.0508816	0.0496747	0.0218535
20	Semi-wild	ZDD02222	North China	745622	23799	28995	680	25732	484	769421	29675	26216	0.0309311	0.0229149	0.018462
21		ZYD1345	Jilin	654744	35454	24457	862	20781	637	690198	25319	21418	0.0513679	0.0340456	0.0297413
22		ZYD3582	Hunan	597782	141186	21671	3048	18783	2829	738968	24719	21612	0.191058	0.123306	0.1309
23		ZYD4215	Anhui	833421	26493	33837	695	29190	538	859914	34532	29728	0.0308089	0.0201263	0.0180974
24		ZYD5087	Fujian	566698	138029	25453	4158	21355	3565	704727	29611	24920	0.195862	0.140421	0.143058
25		ZDD00324	Heilongjiang	890620	45139	32769	1071	29552	893	935759	33840	30445	0.0482378	0.0316489	0.0293316
26		ZDD00326	Heilongjiang	442152	122461	15488	3238	12016	2094	564613	18726	14110	0.216894	0.172915	0.148405
27		ZDD14054	Zhejiang	1023222	39048	41034	970	36827	836	1062270	42004	37663	0.036759	0.023093	0.0221969
28		ZDD14334	Zhejiang	1040218	35519	40912	1079	32597	829	1075737	41991	33426	0.0330183	0.025696	0.0248011
29		Maliaodou	Zhejiang	816845	770475	72217	39182	59554	32558	1587320	111399	92112	0.49	0.35	0.35
29#		Maliaodou	Zhejiang	855271	846856	66256	35914	57017	32517	1702127	102170	89534	0.497528	0.351512	0.36318
#: Variation by different algriothm implemented in BWA rather than Bowtie2
