# Supplementary material for: Genome Re-Sequencing of Semi-Wild Soybean Reveals a Complex Soja Population Structure and Deep Introgression
Source: PLoS One. 2014 Sep 29;9(9):e108479. doi: 10.1371/journal.pone.0108479 (PMC4181298; doi:10.1371/journal.pone.0108479)
Supplement: Table S5 — Genomic structural variations between the semi-wild Maliaodou and domesticated reference genome Williams 82. (XLS) [file pone.0108479.s006.xls]

## Sheet: Table S5a
Table S5a. Genomic structural variations between the semi-wild (Maliaodou) and domesticated reference genome Williams 82 based on mapping information
Chromosome number	Number of >1Kb un-mapped regions	Cumulated size (nt)	The largest size (nt) of un-mapped regoins
Gm01	674	1201149	18228
Gm02	744	1298971	17118
Gm03	860	1919126	31196
Gm04	625	1180411	26327
Gm05	579	1154880	20271
Gm06	790	1868898	36164
Gm07	665	1407092	27133
Gm08	767	1428627	37613
Gm09	672	1157936	25138
Gm10	744	1377424	43451
Gm11	661	1206661	33577
Gm12	623	1209596	47482
Gm13	861	1548685	26643
Gm14	594	1041122	18864
Gm15	803	1656421	25919
Gm16	674	1212687	14721
Gm17	639	1214845	27916
Gm18	906	2096597	83509
Gm19	664	1413029	56054
Gm20	612	1203985	27990
Total	14157	27798142	\

## Sheet: Table S5b
Table S5b. Genomic structural variations between the semi-wild (Maliaodou) and domesticated reference genome Williams 82 based on paired-end reads information
Chrom. No.	DEL			INS			INV			ITX
	Number	Total_length (nt)	Max_length (nt)	Number	Total_length (nt)	Max_length (nt)	Number	Total_length (nt)	Max_length (nt)	Number	Total_length (nt)	Max_length (nt)
Gm01	186	1400202	870712	2	670	336	3	24981	24806	6	1081	343
Gm02	131	210693	33010	2	669	337	1	4623	4623	10	60613	32448
Gm03	168	675532	280481	1	335	335	6	698885	668476	20	1261328	279997
Gm04	105	262665	28967	1	332	332	2	873	703	1	128	128
Gm05	85	176538	12859	0	0	0	1	176	176	7	1988	435
Gm06	197	535376	54196	1	332	332	7	700367	520038	10	432047	183279
Gm07	128	235251	17939	1	334	334	3	184606	179502	4	4327	3545
Gm08	153	263119	22504	1	334	334	7	567492	408251	6	6900	3010
Gm09	146	273728	35184	1	335	335	3	93385	85443	3	692	276
Gm10	117	374684	116429	1	335	335	3	8963	8023	12	163684	80042
Gm11	96	267899	51499	3	1001	335	4	1066801	702786	7	19000	10572
Gm12	79	123613	11960	5	1673	337	3	4735	3036	5	1220	342
Gm13	190	440417	55040	0	0	0	7	121912	39417	7	42797	12609
Gm14	132	360764	26525	1	331	331	6	452331	179421	6	4428	3010
Gm15	237	829353	127648	2	665	333	4	298970	290263	14	76710	37671
Gm16	151	391702	55560	1	329	329	5	1245226	877449	4	12437	10447
Gm17	132	303089	61788	1	333	333	9	766994	653786	5	4897	4061
Gm18	267	902588	68993	1	335	335	5	299448	212459	17	291192	111698
Gm19	174	368169	30420	0	0	0	7	12178	4114	6	53645	44459
Gm20	109	291688	41519	0	0	0	4	236532	235745	10	72277	33271
Total	2983	8687070	\	25	8343	\	90	6789478	\	160	2511391	\
*: DEL (deletions), INS (insertion), INV (inversion), ITX (intra-chromosomal translocation)
