# Supplementary material for: Genome Re-Sequencing of Semi-Wild Soybean Reveals a Complex Soja Population Structure and Deep Introgression
Source: PLoS One. 2014 Sep 29;9(9):e108479. doi: 10.1371/journal.pone.0108479 (PMC4181298; doi:10.1371/journal.pone.0108479)
Supplement: Table S7 — Position information for selective loci and genes in the selective loci in cultivated soybeans. (XLS) [file pone.0108479.s008.xls]

## Sheet: Table S7a
Table S7a. Location for selective loci for semi-wild and cultivated soybean
Semi-wild					Cultivated
Chr	Start	End	ZHp		Chr	Start	End	ZHp
Gm08	21550001	21650000	-5.94814		Gm15	50001	150000	-5.93041
Gm08	21500001	21600000	-5.85216		Gm15	46800001	46900000	-5.68844
Gm07	19150001	19250000	-5.78778		Gm08	6050001	6150000	-5.57708
Gm16	800001	900000	-5.72031		Gm08	32300001	32400000	-5.51822
Gm19	42000001	42100000	-5.63376		Gm15	46600001	46700000	-5.50999
Gm19	41950001	42050000	-5.59387		Gm07	36450001	36550000	-5.3381
Gm16	750001	850000	-5.43796		Gm03	20650001	20750000	-5.19156
Gm16	950001	1050000	-5.37151		Gm03	19200001	19300000	-5.08629
Gm03	20350001	20450000	-5.34983		Gm15	46550001	46650000	-5.0378
Gm16	700001	800000	-5.28233		Gm08	6000001	6100000	-4.94694
Gm08	21600001	21700000	-5.27839		Gm03	20700001	20800000	-4.922
Gm19	41750001	41850000	-5.27117		Gm03	20100001	20200000	-4.921
Gm16	30050001	30150000	-5.25952		Gm03	20150001	20250000	-4.89294
Gm16	650001	750000	-5.24035		Gm07	36500001	36600000	-4.87501
Gm05	21750001	21850000	-5.212		Gm01	45300001	45400000	-4.86525
Gm16	1700001	1800000	-5.20961		Gm13	25550001	25650000	-4.85568
Gm19	41200001	41300000	-5.19131		Gm16	2100001	2200000	-4.8532
Gm19	42050001	42150000	-5.16741		Gm12	33950001	34050000	-4.84848
Gm16	8450001	8550000	-5.13989		Gm06	25850001	25950000	-4.84776
Gm16	30000001	30100000	-5.12961		Gm13	2000001	2100000	-4.84739
Gm19	41600001	41700000	-5.11356		Gm01	45250001	45350000	-4.84229
Gm03	20250001	20350000	-5.09907		Gm06	8500001	8600000	-4.81786
Gm03	20300001	20400000	-5.09054		Gm03	20200001	20300000	-4.80343
Gm19	41250001	41350000	-5.0689		Gm03	19400001	19500000	-4.77185
Gm16	8500001	8600000	-5.03952		Gm06	21350001	21450000	-4.72029
Gm16	1750001	1850000	-5.03539		Gm03	19250001	19350000	-4.71856
Gm19	41150001	41250000	-5.02111		Gm10	44700001	44800000	-4.71668
Gm16	29950001	30050000	-4.99937		Gm06	28650001	28750000	-4.70984
Gm05	21800001	21900000	-4.99773		Gm03	20250001	20350000	-4.70202
Gm06	14350001	14450000	-4.98824		Gm13	1950001	2050000	-4.68652
Gm16	900001	1000000	-4.97203		Gm03	20450001	20550000	-4.68578
Gm09	600001	700000	-4.96281		Gm10	44750001	44850000	-4.68272
Gm09	2500001	2600000	-4.93136		Gm15	46750001	46850000	-4.67826
Gm16	600001	700000	-4.92084		Gm06	19450001	19550000	-4.67121
Gm16	29900001	30000000	-4.90284		Gm08	26200001	26300000	-4.66724
Gm08	21450001	21550000	-4.86534		Gm03	19350001	19450000	-4.66505
Gm08	44250001	44350000	-4.86384		Gm06	21300001	21400000	-4.65349
Gm03	20400001	20500000	-4.8624		Gm06	19400001	19500000	-4.65198
Gm09	550001	650000	-4.84705		Gm07	18600001	18700000	-4.65026
Gm14	10650001	10750000	-4.75948		Gm06	8550001	8650000	-4.64284
Gm19	41300001	41400000	-4.74337		Gm14	14500001	14600000	-4.61943
Gm15	38400001	38500000	-4.73339		Gm06	19500001	19600000	-4.61389
Gm19	41700001	41800000	-4.73075		Gm14	18300001	18400000	-4.59288
Gm16	1550001	1650000	-4.72654		Gm12	33900001	34000000	-4.58978
Gm19	41550001	41650000	-4.70215		Gm06	20100001	20200000	-4.58384
Gm15	46100001	46200000	-4.69169		Gm03	20400001	20500000	-4.56601
Gm11	3350001	3450000	-4.66923		Gm06	20400001	20500000	-4.56346
Gm03	23400001	23500000	-4.65008		Gm06	20450001	20550000	-4.55905
Gm16	1500001	1600000	-4.64634		Gm06	19650001	19750000	-4.55492
Gm16	37150001	37250000	-4.63065		Gm14	27100001	27200000	-4.5498
Gm06	2500001	2600000	-4.60035		Gm06	19750001	19850000	-4.5428
Gm06	2050001	2150000	-4.56255		Gm06	20350001	20450000	-4.52435
Gm14	10550001	10650000	-4.55081		Gm03	20500001	20600000	-4.52359
Gm19	41100001	41200000	-4.54267		Gm06	21000001	21100000	-4.52273
Gm07	18950001	19050000	-4.53569		Gm06	20050001	20150000	-4.51817
Gm06	2450001	2550000	-4.53358		Gm01	45350001	45450000	-4.51627
Gm06	6550001	6650000	-4.52105		Gm06	20600001	20700000	-4.49363
Gm19	41450001	41550000	-4.5192		Gm06	20500001	20600000	-4.49307
Gm14	10700001	10800000	-4.50779		Gm06	20150001	20250000	-4.48694
Gm06	14300001	14400000	-4.50417		Gm06	33500001	33600000	-4.47437
Gm16	1650001	1750000	-4.49259		Gm03	20600001	20700000	-4.47266
Gm14	10750001	10850000	-4.47227		Gm14	14450001	14550000	-4.46821
Gm19	41500001	41600000	-4.46899		Gm06	20750001	20850000	-4.46344
Gm07	19100001	19200000	-4.4491		Gm06	20200001	20300000	-4.45972
Gm03	23450001	23550000	-4.44452		Gm03	19600001	19700000	-4.45771
Gm14	10050001	10150000	-4.43459		Gm06	20550001	20650000	-4.45681
Gm19	41650001	41750000	-4.42505		Gm07	37550001	37650000	-4.45617
Gm07	18900001	19000000	-4.40735		Gm06	20800001	20900000	-4.45004
Gm06	2100001	2200000	-4.40614		Gm07	37500001	37600000	-4.44641
Gm14	48300001	48400000	-4.38585		Gm06	21400001	21500000	-4.4444
Gm14	10600001	10700000	-4.38071		Gm06	17850001	17950000	-4.43893
Gm11	3300001	3400000	-4.37541		Gm03	20750001	20850000	-4.42379
Gm07	19000001	19100000	-4.37174		Gm06	19350001	19450000	-4.4179
Gm10	36850001	36950000	-4.36982		Gm03	19550001	19650000	-4.41639
Gm18	17800001	17900000	-4.32508		Gm15	12000001	12100000	-4.41467
Gm16	1600001	1700000	-4.32318		Gm14	16800001	16900000	-4.39578
Gm04	3550001	3650000	-4.32151		Gm06	20850001	20950000	-4.39073
Gm06	14400001	14500000	-4.29722		Gm13	4000001	4100000	-4.38908
Gm06	4000001	4100000	-4.29459		Gm05	4900001	5000000	-4.3881
Gm14	10100001	10200000	-4.28292		Gm06	20950001	21050000	-4.38352
Gm02	49050001	49150000	-4.23316		Gm06	21050001	21150000	-4.3802
Gm01	45300001	45400000	-4.22844		Gm13	26000001	26100000	-4.37544
Gm03	20200001	20300000	-4.22612		Gm06	20000001	20100000	-4.373
Gm07	19200001	19300000	-4.21094		Gm14	16850001	16950000	-4.36715
Gm18	17750001	17850000	-4.17959		Gm06	20900001	21000000	-4.35759
Gm07	19050001	19150000	-4.15793		Gm03	19450001	19550000	-4.35573
Gm07	18850001	18950000	-4.14952		Gm03	19650001	19750000	-4.3363
Gm18	17850001	17950000	-4.13543		Gm03	19750001	19850000	-4.33432
Gm11	3400001	3500000	-4.10316		Gm06	19700001	19800000	-4.32483
Gm03	33950001	34050000	-4.09642		Gm06	19950001	20050000	-4.32454
Gm10	36900001	37000000	-4.08839		Gm03	19700001	19800000	-4.32129
Gm03	33250001	33350000	-4.08541		Gm13	25950001	26050000	-4.31334
Gm07	11000001	11100000	-4.08161		Gm13	26050001	26150000	-4.28652
Gm08	4650001	4750000	-4.07988		Gm08	32350001	32450000	-4.28591
Gm16	1800001	1900000	-4.07482		Gm03	19500001	19600000	-4.27724
Gm06	2400001	2500000	-4.06482		Gm06	19800001	19900000	-4.27641
Gm03	20900001	21000000	-4.06229		Gm06	20300001	20400000	-4.27091
Gm02	49600001	49700000	-4.05624		Gm03	20800001	20900000	-4.26582
Gm05	21850001	21950000	-4.04553		Gm03	20550001	20650000	-4.26331
Gm04	2850001	2950000	-4.03288		Gm03	20300001	20400000	-4.26199
Gm18	17650001	17750000	-4.00902		Gm15	11900001	12000000	-4.25979
Gm08	44200001	44300000	-4.00781		Gm05	4450001	4550000	-4.24833
					Gm18	5600001	5700000	-4.23466
					Gm03	20350001	20450000	-4.23099
					Gm06	19100001	19200000	-4.22971
					Gm06	20700001	20800000	-4.21958
					Gm06	20650001	20750000	-4.2175
					Gm06	33550001	33650000	-4.21286
					Gm16	1600001	1700000	-4.21202
					Gm06	25900001	26000000	-4.20595
					Gm15	11850001	11950000	-4.20174
					Gm08	6450001	6550000	-4.19205
					Gm06	33800001	33900000	-4.19005
					Gm06	19300001	19400000	-4.17988
					Gm20	12750001	12850000	-4.17769
					Gm14	18250001	18350000	-4.17032
					Gm03	19950001	20050000	-4.16894
					Gm06	22150001	22250000	-4.16103
					Gm01	8250001	8350000	-4.15943
					Gm03	20850001	20950000	-4.15218
					Gm06	19250001	19350000	-4.14333
					Gm06	24900001	25000000	-4.13973
					Gm06	33850001	33950000	-4.13121
					Gm20	12800001	12900000	-4.12425
					Gm06	21250001	21350000	-4.12132
					Gm06	21150001	21250000	-4.10271
					Gm06	33450001	33550000	-4.09815
					Gm06	20250001	20350000	-4.09787
					Gm02	31850001	31950000	-4.09395
					Gm06	26900001	27000000	-4.09172
					Gm13	25350001	25450000	-4.0828
					Gm03	19300001	19400000	-4.07818
					Gm01	8200001	8300000	-4.05738
					Gm06	21100001	21200000	-4.05543
					Gm06	19900001	20000000	-4.05432
					Gm06	22200001	22300000	-4.05311
					Gm15	46650001	46750000	-4.05073
					Gm11	36650001	36750000	-4.04752
					Gm07	18450001	18550000	-4.03453
					Gm01	31750001	31850000	-4.03428
					Gm15	46300001	46400000	-4.02293
					Gm06	22300001	22400000	-4.0217
					Gm06	21200001	21300000	-4.02104
					Gm06	33700001	33800000	-4.0054

## Sheet: Table S7b
Table S7b. Variations in genes resided in seletive loci
Chr	Position	Ref	Alter	SNP	GeneID	Information
Gm01	31815436	A	G	SNP	Glyma01g24510	DOWNSTREAM: 3322 bases
Gm01	31815559	T	C	SNP	Glyma01g24510	DOWNSTREAM: 3199 bases
Gm01	31818242	G	A	SNP	Glyma01g24510	DOWNSTREAM: 516 bases
Gm01	31818257	G	A	SNP	Glyma01g24510	DOWNSTREAM: 501 bases
Gm01	31818755	A	G	SNP	Glyma01g24510	DOWNSTREAM: 3 bases
Gm01	31818801	G	T	SNP	Glyma01g24510	UTR_3_PRIME: 98 bases from CDS
Gm01	31818961	A	G	SNP	Glyma01g24510	INTRON					2178
Gm01	31819152	T	C	SNP	Glyma01g24510	SYNONYMOUS_CODING	E/E	gaA/gaG	670	1	2178
Gm01	31819184	C	A	SNP	Glyma01g24510	NON_SYNONYMOUS_CODING	A/S	Gct/Tct	660	0	2178
Gm01	31819625	C	G	SNP	Glyma01g24510	INTRON					2178
Gm01	31819725	C	T	SNP	Glyma01g24510	INTRON					2178
Gm01	31820644	C	T	SNP	Glyma01g24510	INTRON					2178
Gm01	31820717	C	T	SNP	Glyma01g24510	INTRON					2178
Gm01	31820933	G	A	SNP	Glyma01g24510	INTRON					2178
Gm01	31821252	G	A	SNP	Glyma01g24510	INTRON					2178
Gm01	31821363	A	C	SNP	Glyma01g24510	INTRON					2178
Gm01	31821419	A	T	SNP	Glyma01g24510	INTRON					2178
Gm01	31821851	A	G	SNP	Glyma01g24510	INTRON					2178
Gm01	31822022	G	A	SNP	Glyma01g24510	INTRON					2178
Gm01	31822133	C	T	SNP	Glyma01g24510	INTRON					2178
Gm01	31822337	G	A	SNP	Glyma01g24510	INTRON					2178
Gm01	31822405	T	C	SNP	Glyma01g24510	INTRON					2178
Gm01	31822927	A	T	SNP	Glyma01g24510	SYNONYMOUS_CODING	L/L	ctT/ctA	395	3	2178
Gm01	31823092	C	T	SNP	Glyma01g24510	SYNONYMOUS_CODING	S/S	tcG/tcA	340	3	2178
Gm01	31823255	C	T	SNP	Glyma01g24510	NON_SYNONYMOUS_CODING	R/K	aGa/aAa	286	0	2178
Gm01	31823832	G	A	SNP	Glyma01g24510	INTRON					2178
Gm01	31823988	T	A	SNP	Glyma01g24510	INTRON					2178
Gm01	31824111	C	G	SNP	Glyma01g24510	INTRON					2178
Gm01	31824115	C	A	SNP	Glyma01g24510	INTRON					2178
Gm01	31824238	A	C	SNP	Glyma01g24510	INTRON					2178
Gm01	31824488	C	T	SNP	Glyma01g24510	INTRON					2178
Gm01	31824522	G	A	SNP	Glyma01g24510	INTRON					2178
Gm01	31824572	A	G	SNP	Glyma01g24510	INTRON					2178
Gm01	31824625	G	A	SNP	Glyma01g24510	INTRON					2178
Gm01	31824658	T	C	SNP	Glyma01g24510	INTRON					2178
Gm01	31824736	G	A	SNP	Glyma01g24510	INTRON					2178
Gm01	31825496	A	G	SNP	Glyma01g24510	INTRON					2178
Gm01	31825673	G	A	SNP	Glyma01g24510	INTRON					2178
Gm01	31825736	T	C	SNP	Glyma01g24510	INTRON					2178
Gm01	31825737	T	A	SNP	Glyma01g24510	INTRON					2178
Gm01	31826127	C	T	SNP	Glyma01g24510	INTRON					2178
Gm01	31826673	T	C	SNP	Glyma01g24510	INTRON					2178
Gm01	31826761	T	C	SNP	Glyma01g24510	INTRON					2178
Gm01	31826959	C	A	SNP	Glyma01g24510	INTRON					2178
Gm01	31826987	A	T	SNP	Glyma01g24510	INTRON					2178
Gm01	31827006	C	T	SNP	Glyma01g24510	INTRON					2178
Gm01	31827169	A	G	SNP	Glyma01g24510	INTRON					2178
Gm01	31827850	T	C	SNP	Glyma01g24510	INTRON					2178
Gm01	31828541	G	T	SNP	Glyma01g24510	UTR_5_PRIME: 147 bases from TSS
Gm01	31828544	T	C	SNP	Glyma01g24510	UTR_5_PRIME: 150 bases from TSS
Gm01	31828692	G	A	SNP	Glyma01g24510	UPSTREAM: 120 bases
Gm01	31828955	T	G	SNP	Glyma01g24510	UPSTREAM: 383 bases
Gm01	31829085	G	A	SNP	Glyma01g24510	UPSTREAM: 513 bases
Gm01	31829106	C	T	SNP	Glyma01g24510	UPSTREAM: 534 bases
Gm01	31829115	A	G	SNP	Glyma01g24510	UPSTREAM: 543 bases
Gm01	31829143	T	C	SNP	Glyma01g24510	UPSTREAM: 571 bases
Gm01	31829147	C	T	SNP	Glyma01g24510	UPSTREAM: 575 bases
Gm01	31829169	C	T	SNP	Glyma01g24510	UPSTREAM: 597 bases
Gm01	31829179	C	T	SNP	Glyma01g24510	UPSTREAM: 607 bases
Gm01	31829181	G	T	SNP	Glyma01g24510	UPSTREAM: 609 bases
Gm01	31829185	C	T	SNP	Glyma01g24510	UPSTREAM: 613 bases
Gm01	31829189	A	C	SNP	Glyma01g24510	UPSTREAM: 617 bases
Gm01	31829255	T	C	SNP	Glyma01g24510	UPSTREAM: 683 bases
Gm01	31829293	G	C	SNP	Glyma01g24510	UPSTREAM: 721 bases
Gm01	31829318	G	C	SNP	Glyma01g24510	UPSTREAM: 746 bases
Gm01	31829402	C	G	SNP	Glyma01g24510	UPSTREAM: 830 bases
Gm01	31829654	A	G	SNP	Glyma01g24510	UPSTREAM: 1082 bases
Gm01	31829660	A	G	SNP	Glyma01g24510	UPSTREAM: 1088 bases
Gm01	31829710	A	G	SNP	Glyma01g24510	UPSTREAM: 1138 bases
Gm01	31829723	A	G	SNP	Glyma01g24510	UPSTREAM: 1151 bases
Gm01	31829732	A	G	SNP	Glyma01g24510	UPSTREAM: 1160 bases
Gm01	31829751	T	C	SNP	Glyma01g24510	UPSTREAM: 1179 bases
Gm01	31829757	T	C	SNP	Glyma01g24510	UPSTREAM: 1185 bases
Gm01	31829758	A	T	SNP	Glyma01g24510	UPSTREAM: 1186 bases
Gm01	31829779	A	G	SNP	Glyma01g24510	UPSTREAM: 1207 bases
Gm01	31829842	A	G	SNP	Glyma01g24510	UPSTREAM: 1270 bases
Gm01	31829897	G	T	SNP	Glyma01g24510	UPSTREAM: 1325 bases
Gm01	31829975	T	G	SNP	Glyma01g24510	UPSTREAM: 1403 bases
Gm01	31830003	A	G	SNP	Glyma01g24510	UPSTREAM: 1431 bases
Gm01	31830005	A	G	SNP	Glyma01g24510	UPSTREAM: 1433 bases
Gm01	31830033	A	G	SNP	Glyma01g24510	UPSTREAM: 1461 bases
Gm01	31830050	A	G	SNP	Glyma01g24510	UPSTREAM: 1478 bases
Gm01	31830055	T	C	SNP	Glyma01g24510	UPSTREAM: 1483 bases
Gm01	31830093	A	G	SNP	Glyma01g24510	UPSTREAM: 1521 bases
Gm01	31830102	A	G	SNP	Glyma01g24510	UPSTREAM: 1530 bases
Gm01	31830149	C	T	SNP	Glyma01g24510	UPSTREAM: 1577 bases
Gm01	31830160	G	C	SNP	Glyma01g24510	UPSTREAM: 1588 bases
Gm01	31830182	C	T	SNP	Glyma01g24510	UPSTREAM: 1610 bases
Gm01	31830191	A	G	SNP	Glyma01g24510	UPSTREAM: 1619 bases
Gm01	31830234	A	G	SNP	Glyma01g24510	UPSTREAM: 1662 bases
Gm01	31830236	A	G	SNP	Glyma01g24510	UPSTREAM: 1664 bases
Gm01	31830264	T	G	SNP	Glyma01g24510	UPSTREAM: 1692 bases
Gm01	31830284	A	G	SNP	Glyma01g24510	UPSTREAM: 1712 bases
Gm01	31830414	C	G	SNP	Glyma01g24510	UPSTREAM: 1842 bases
Gm01	31830432	T	C	SNP	Glyma01g24510	UPSTREAM: 1860 bases
Gm01	31830438	A	G	SNP	Glyma01g24510	UPSTREAM: 1866 bases
Gm01	31830472	G	T	SNP	Glyma01g24510	UPSTREAM: 1900 bases
Gm01	31830473	T	C	SNP	Glyma01g24510	UPSTREAM: 1901 bases
Gm01	31830712	A	G	SNP	Glyma01g24510	UPSTREAM: 2140 bases
Gm01	31830769	T	C	SNP	Glyma01g24510	UPSTREAM: 2197 bases
Gm01	31830785	C	T	SNP	Glyma01g24510	UPSTREAM: 2213 bases
Gm01	31830836	A	G	SNP	Glyma01g24510	UPSTREAM: 2264 bases
Gm01	31830894	A	T	SNP	Glyma01g24510	UPSTREAM: 2322 bases
Gm01	31830922	T	C	SNP	Glyma01g24510	UPSTREAM: 2350 bases
Gm01	31830931	C	T	SNP	Glyma01g24510	UPSTREAM: 2359 bases
Gm01	31830940	C	T	SNP	Glyma01g24510	UPSTREAM: 2368 bases
Gm01	31830947	T	G	SNP	Glyma01g24510	UPSTREAM: 2375 bases
Gm01	31830949	G	A	SNP	Glyma01g24510	UPSTREAM: 2377 bases
Gm01	31830996	G	A	SNP	Glyma01g24510	UPSTREAM: 2424 bases
Gm01	31831057	A	G	SNP	Glyma01g24510	UPSTREAM: 2485 bases
Gm01	31831077	A	G	SNP	Glyma01g24510	UPSTREAM: 2505 bases
Gm01	31831168	T	C	SNP	Glyma01g24510	UPSTREAM: 2596 bases
Gm01	31831362	G	A	SNP	Glyma01g24510	UPSTREAM: 2790 bases
Gm01	31831456	T	A	SNP	Glyma01g24510	UPSTREAM: 2884 bases
Gm01	31831526	G	T	SNP	Glyma01g24510	UPSTREAM: 2954 bases
Gm01	31831701	A	C	SNP	Glyma01g24510	UPSTREAM: 3129 bases
Gm01	31831756	C	A	SNP	Glyma01g24510	UPSTREAM: 3184 bases
Gm01	31831808	T	C	SNP	Glyma01g24510	UPSTREAM: 3236 bases
Gm01	31831896	T	G	SNP	Glyma01g24510	UPSTREAM: 3324 bases
Gm01	31831944	C	T	SNP	Glyma01g24510	UPSTREAM: 3372 bases
Gm01	31832003	T	C	SNP	Glyma01g24510	UPSTREAM: 3431 bases
Gm01	31832017	G	T	SNP	Glyma01g24510	UPSTREAM: 3445 bases
Gm01	31832069	C	A	SNP	Glyma01g24510	UPSTREAM: 3497 bases
Gm01	31832106	T	A	SNP	Glyma01g24510	UPSTREAM: 3534 bases
Gm01	31832234	G	T	SNP	Glyma01g24510	UPSTREAM: 3662 bases
Gm01	31832399	G	T	SNP	Glyma01g24510	UPSTREAM: 3827 bases
Gm01	31832534	C	G	SNP	Glyma01g24510	UPSTREAM: 3962 bases
Gm01	31832590	A	T	SNP	Glyma01g24510	UPSTREAM: 4018 bases
Gm01	31832710	A	G	SNP	Glyma01g24510	UPSTREAM: 4138 bases
Gm01	31833137	A	G	SNP	Glyma01g24510	UPSTREAM: 4565 bases
Gm01	31833266	C	A	SNP	Glyma01g24510	UPSTREAM: 4694 bases
Gm01	31833319	C	T	SNP	Glyma01g24510	UPSTREAM: 4747 bases
Gm01	45348587	G	A	SNP	Glyma01g33350	UPSTREAM: 4527 bases
Gm01	45348749	G	A	SNP	Glyma01g33350	UPSTREAM: 4365 bases
Gm01	45349044	T	A	SNP	Glyma01g33350	UPSTREAM: 4070 bases
Gm01	45349083	A	G	SNP	Glyma01g33350	UPSTREAM: 4031 bases
Gm01	45349146	C	T	SNP	Glyma01g33350	UPSTREAM: 3968 bases
Gm01	45349166	C	T	SNP	Glyma01g33350	UPSTREAM: 3948 bases
Gm01	45349370	C	T	SNP	Glyma01g33350	UPSTREAM: 3744 bases
Gm01	45349647	T	A	SNP	Glyma01g33350	UPSTREAM: 3467 bases
Gm01	45349744	G	C	SNP	Glyma01g33350	UPSTREAM: 3370 bases
Gm01	45349748	T	C	SNP	Glyma01g33350	UPSTREAM: 3366 bases
Gm01	45349768	T	C	SNP	Glyma01g33350	UPSTREAM: 3346 bases
Gm01	45349769	T	C	SNP	Glyma01g33350	UPSTREAM: 3345 bases
Gm01	45349844	A	G	SNP	Glyma01g33350	UPSTREAM: 3270 bases
Gm01	45349868	T	C	SNP	Glyma01g33350	UPSTREAM: 3246 bases
Gm01	45349870	G	T	SNP	Glyma01g33350	UPSTREAM: 3244 bases
Gm01	45351344	G	T	SNP	Glyma01g33350	UPSTREAM: 1770 bases
Gm01	45351574	C	T	SNP	Glyma01g33350	UPSTREAM: 1540 bases
Gm01	45351812	G	C	SNP	Glyma01g33350	UPSTREAM: 1302 bases
Gm01	45351987	G	A	SNP	Glyma01g33350	UPSTREAM: 1127 bases
Gm01	45352031	C	T	SNP	Glyma01g33350	UPSTREAM: 1083 bases
Gm01	45352522	A	G	SNP	Glyma01g33350	UPSTREAM: 592 bases
Gm01	45352858	C	A	SNP	Glyma01g33350	UPSTREAM: 256 bases
Gm01	45352923	A	T	SNP	Glyma01g33350	UPSTREAM: 191 bases
Gm01	45353039	T	A	SNP	Glyma01g33350	UPSTREAM: 75 bases
Gm01	45353820	A	G	SNP	Glyma01g33350	NON_SYNONYMOUS_CODING	T/A	Act/Gct	141	0	804
Gm01	45353834	C	T	SNP	Glyma01g33350	SYNONYMOUS_CODING	F/F	ttC/ttT	145	1	804
Gm01	45354027	G	A	SNP	Glyma01g33350	INTRON					804
Gm01	45354257	T	C	SNP	Glyma01g33350	INTRON					804
Gm01	45354383	C	T	SNP	Glyma01g33350	INTRON					804
Gm01	45354642	A	G	SNP	Glyma01g33350	SYNONYMOUS_CODING	V/V	gtA/gtG	211	3	804
Gm01	45354966	G	A	SNP	Glyma01g33350	DOWNSTREAM: 153 bases
Gm01	45355019	T	C	SNP	Glyma01g33350	DOWNSTREAM: 206 bases
Gm01	45355159	A	T	SNP	Glyma01g33350	DOWNSTREAM: 346 bases
Gm01	45355207	C	T	SNP	Glyma01g33350	DOWNSTREAM: 394 bases
Gm01	45355713	T	G	SNP	Glyma01g33350	DOWNSTREAM: 900 bases
Gm01	45355800	C	T	SNP	Glyma01g33350	DOWNSTREAM: 987 bases
Gm01	45355842	G	T	SNP	Glyma01g33350	DOWNSTREAM: 1029 bases
Gm01	45355864	A	G	SNP	Glyma01g33350	DOWNSTREAM: 1051 bases
Gm01	45355908	C	T	SNP	Glyma01g33350	DOWNSTREAM: 1095 bases
Gm01	45355938	T	A	SNP	Glyma01g33350	DOWNSTREAM: 1125 bases
Gm01	45356063	A	T	SNP	Glyma01g33350	DOWNSTREAM: 1250 bases
Gm01	45356169	T	C	SNP	Glyma01g33350	DOWNSTREAM: 1356 bases
Gm01	45356484	G	A	SNP	Glyma01g33350	DOWNSTREAM: 1671 bases
Gm01	45356496	A	C	SNP	Glyma01g33350	DOWNSTREAM: 1683 bases
Gm01	45356753	T	C	SNP	Glyma01g33350	DOWNSTREAM: 1940 bases
Gm01	45356838	A	C	SNP	Glyma01g33350	DOWNSTREAM: 2025 bases
Gm01	45356863	T	C	SNP	Glyma01g33350	DOWNSTREAM: 2050 bases
Gm01	45356870	T	C	SNP	Glyma01g33350	DOWNSTREAM: 2057 bases
Gm01	45356938	A	G	SNP	Glyma01g33350	DOWNSTREAM: 2125 bases
Gm01	45357007	A	T	SNP	Glyma01g33350	DOWNSTREAM: 2194 bases
Gm01	45357113	T	A	SNP	Glyma01g33350	DOWNSTREAM: 2300 bases
Gm01	45357344	T	C	SNP	Glyma01g33350	DOWNSTREAM: 2531 bases
Gm01	45357346	T	C	SNP	Glyma01g33350	DOWNSTREAM: 2533 bases
Gm01	45357438	C	T	SNP	Glyma01g33350	DOWNSTREAM: 2625 bases
Gm01	45357445	G	A	SNP	Glyma01g33350	DOWNSTREAM: 2632 bases
Gm01	45357493	G	A	SNP	Glyma01g33350	DOWNSTREAM: 2680 bases
Gm01	45357553	G	A	SNP	Glyma01g33350	DOWNSTREAM: 2740 bases
Gm01	45357629	G	A	SNP	Glyma01g33350	DOWNSTREAM: 2816 bases
Gm01	45357780	C	T	SNP	Glyma01g33350	DOWNSTREAM: 2967 bases
Gm01	45357860	A	G	SNP	Glyma01g33350	DOWNSTREAM: 3047 bases
Gm01	45357890	G	A	SNP	Glyma01g33350	DOWNSTREAM: 3077 bases
Gm01	45357954	G	T	SNP	Glyma01g33350	DOWNSTREAM: 3141 bases
Gm01	45358016	C	T	SNP	Glyma01g33350	DOWNSTREAM: 3203 bases
Gm01	45358102	C	A	SNP	Glyma01g33350	DOWNSTREAM: 3289 bases
Gm01	45358235	C	T	SNP	Glyma01g33350	DOWNSTREAM: 3422 bases
Gm01	45358327	C	T	SNP	Glyma01g33350	DOWNSTREAM: 3514 bases
Gm01	45358458	A	G	SNP	Glyma01g33350	DOWNSTREAM: 3645 bases
Gm01	45358563	C	T	SNP	Glyma01g33350	DOWNSTREAM: 3750 bases
Gm01	45358658	C	T	SNP	Glyma01g33350	DOWNSTREAM: 3845 bases
Gm01	45358661	G	A	SNP	Glyma01g33350	DOWNSTREAM: 3848 bases
Gm01	45358726	A	G	SNP	Glyma01g33350	DOWNSTREAM: 3913 bases
Gm01	45358766	A	G	SNP	Glyma01g33350	DOWNSTREAM: 3953 bases
Gm01	45358769	A	G	SNP	Glyma01g33350	DOWNSTREAM: 3956 bases
Gm01	45358827	C	T	SNP	Glyma01g33350	DOWNSTREAM: 4014 bases
Gm01	45359063	T	C	SNP	Glyma01g33350	DOWNSTREAM: 4250 bases
Gm01	45359075	A	G	SNP	Glyma01g33350	DOWNSTREAM: 4262 bases
Gm01	45359233	T	C	SNP	Glyma01g33350	DOWNSTREAM: 4420 bases
Gm01	45359544	G	C	SNP	Glyma01g33350	DOWNSTREAM: 4731 bases
Gm01	45359566	A	G	SNP	Glyma01g33350	DOWNSTREAM: 4753 bases
Gm01	45359624	G	A	SNP	Glyma01g33350	DOWNSTREAM: 4811 bases
Gm01	45359760	G	A	SNP	Glyma01g33350	DOWNSTREAM: 4947 bases
Gm01	45397217	T	A	SNP	Glyma01g33370	DOWNSTREAM: 4558 bases
Gm01	45397698	G	A	SNP	Glyma01g33370	DOWNSTREAM: 4077 bases
Gm01	45397971	A	G	SNP	Glyma01g33370	DOWNSTREAM: 3804 bases
Gm01	45398120	C	T	SNP	Glyma01g33370	DOWNSTREAM: 3655 bases
Gm01	45398263	G	A	SNP	Glyma01g33370	DOWNSTREAM: 3512 bases
Gm01	45398264	C	T	SNP	Glyma01g33370	DOWNSTREAM: 3511 bases
Gm01	45398425	G	C	SNP	Glyma01g33370	DOWNSTREAM: 3350 bases
Gm01	45398503	C	T	SNP	Glyma01g33370	DOWNSTREAM: 3272 bases
Gm01	45398553	T	A	SNP	Glyma01g33370	DOWNSTREAM: 3222 bases
Gm01	45398602	C	T	SNP	Glyma01g33370	DOWNSTREAM: 3173 bases
Gm01	45398615	G	T	SNP	Glyma01g33370	DOWNSTREAM: 3160 bases
Gm01	45398797	G	T	SNP	Glyma01g33370	DOWNSTREAM: 2978 bases
Gm01	45399122	G	T	SNP	Glyma01g33370	DOWNSTREAM: 2653 bases
Gm01	45399158	C	G	SNP	Glyma01g33370	DOWNSTREAM: 2617 bases
Gm01	45399225	G	A	SNP	Glyma01g33370	DOWNSTREAM: 2550 bases
Gm01	45399685	G	A	SNP	Glyma01g33370	DOWNSTREAM: 2090 bases
Gm01	45399794	T	A	SNP	Glyma01g33370	DOWNSTREAM: 1981 bases
Gm01	45399880	G	A	SNP	Glyma01g33370	DOWNSTREAM: 1895 bases
Gm01	45400053	T	C	SNP	Glyma01g33370	DOWNSTREAM: 1722 bases
Gm01	45400508	T	G	SNP	Glyma01g33370	DOWNSTREAM: 1267 bases
Gm01	45400528	T	A	SNP	Glyma01g33370	DOWNSTREAM: 1247 bases
Gm01	45400531	A	T	SNP	Glyma01g33370	DOWNSTREAM: 1244 bases
Gm01	45401534	G	A	SNP	Glyma01g33370	DOWNSTREAM: 241 bases
Gm01	45401909	T	C	SNP	Glyma01g33370	UTR_3_PRIME: 31 bases from CDS
Gm01	45402257	A	G	SNP	Glyma01g33370	INTRON					648
Gm01	45403538	C	A	SNP	Glyma01g33370	INTRON					648
Gm01	45403803	T	C	SNP	Glyma01g33370	INTRON					648
Gm01	45404010	C	T	SNP	Glyma01g33370	SYNONYMOUS_CODING	G/G	ggG/ggA	113	3	648
Gm01	45405542	C	G	SNP	Glyma01g33370	UPSTREAM: 855 bases
Gm01	45405895	T	C	SNP	Glyma01g33370	UPSTREAM: 1208 bases
Gm01	45405974	T	C	SNP	Glyma01g33370	UPSTREAM: 1287 bases
Gm01	45406700	A	C	SNP	Glyma01g33370	UPSTREAM: 2013 bases
Gm01	45406884	T	A	SNP	Glyma01g33370	UPSTREAM: 2197 bases
Gm01	45407753	T	A	SNP	Glyma01g33370	UPSTREAM: 3066 bases
Gm01	45408100	T	G	SNP	Glyma01g33370	UPSTREAM: 3413 bases
Gm01	45408352	T	C	SNP	Glyma01g33370	UPSTREAM: 3665 bases
Gm01	45408802	G	T	SNP	Glyma01g33370	UPSTREAM: 4115 bases
Gm01	45408809	C	T	SNP	Glyma01g33370	UPSTREAM: 4122 bases
Gm01	45408850	A	C	SNP	Glyma01g33370	UPSTREAM: 4163 bases
Gm01	45408901	T	A	SNP	Glyma01g33370	UPSTREAM: 4214 bases
Gm01	45409140	T	C	SNP	Glyma01g33370	UPSTREAM: 4453 bases
Gm01	45409260	A	C	SNP	Glyma01g33370	UPSTREAM: 4573 bases
Gm01	45409497	T	C	SNP	Glyma01g33370	UPSTREAM: 4810 bases
Gm02	31880547	G	T	SNP	Glyma02g29900	UPSTREAM: 4388 bases
Gm02	31880818	T	G	SNP	Glyma02g29900	UPSTREAM: 4117 bases
Gm02	31881035	T	A	SNP	Glyma02g29900	UPSTREAM: 3900 bases
Gm02	31881260	A	G	SNP	Glyma02g29900	UPSTREAM: 3675 bases
Gm02	31881380	G	A	SNP	Glyma02g29900	UPSTREAM: 3555 bases
Gm02	31881411	C	T	SNP	Glyma02g29900	UPSTREAM: 3524 bases
Gm02	31881417	C	T	SNP	Glyma02g29900	UPSTREAM: 3518 bases
Gm02	31881422	G	A	SNP	Glyma02g29900	UPSTREAM: 3513 bases
Gm02	31881590	T	C	SNP	Glyma02g29900	UPSTREAM: 3345 bases
Gm02	31881661	C	A	SNP	Glyma02g29900	UPSTREAM: 3274 bases
Gm02	31881740	G	T	SNP	Glyma02g29900	UPSTREAM: 3195 bases
Gm02	31881815	C	A	SNP	Glyma02g29900	UPSTREAM: 3120 bases
Gm02	31881901	T	C	SNP	Glyma02g29900	UPSTREAM: 3034 bases
Gm02	31882029	A	G	SNP	Glyma02g29900	UPSTREAM: 2906 bases
Gm02	31882059	C	T	SNP	Glyma02g29900	UPSTREAM: 2876 bases
Gm02	31882116	C	T	SNP	Glyma02g29900	UPSTREAM: 2819 bases
Gm02	31882121	C	G	SNP	Glyma02g29900	UPSTREAM: 2814 bases
Gm02	31882171	G	A	SNP	Glyma02g29900	UPSTREAM: 2764 bases
Gm02	31882744	A	G	SNP	Glyma02g29900	UPSTREAM: 2191 bases
Gm02	31882750	G	T	SNP	Glyma02g29900	UPSTREAM: 2185 bases
Gm02	31882781	G	A	SNP	Glyma02g29900	UPSTREAM: 2154 bases
Gm02	31882807	T	C	SNP	Glyma02g29900	UPSTREAM: 2128 bases
Gm02	31882817	T	A	SNP	Glyma02g29900	UPSTREAM: 2118 bases
Gm02	31882818	G	C	SNP	Glyma02g29900	UPSTREAM: 2117 bases
Gm02	31882847	T	A	SNP	Glyma02g29900	UPSTREAM: 2088 bases
Gm02	31882852	T	G	SNP	Glyma02g29900	UPSTREAM: 2083 bases
Gm02	31882857	A	T	SNP	Glyma02g29900	UPSTREAM: 2078 bases
Gm02	31882893	C	T	SNP	Glyma02g29900	UPSTREAM: 2042 bases
Gm02	31882913	A	C	SNP	Glyma02g29900	UPSTREAM: 2022 bases
Gm02	31882923	C	A	SNP	Glyma02g29900	UPSTREAM: 2012 bases
Gm02	31883010	C	T	SNP	Glyma02g29900	UPSTREAM: 1925 bases
Gm02	31883556	A	T	SNP	Glyma02g29900	UPSTREAM: 1379 bases
Gm02	31883711	T	A	SNP	Glyma02g29900	UPSTREAM: 1224 bases
Gm02	31884324	T	A	SNP	Glyma02g29900	UPSTREAM: 611 bases
Gm02	31884842	C	A	SNP	Glyma02g29900	UPSTREAM: 93 bases
Gm02	31885056	A	G	SNP	Glyma02g29900	NON_SYNONYMOUS_CODING	N/S	aAc/aGc	41	0	669
Gm02	31885343	A	C	SNP	Glyma02g29900	INTRON					669
Gm02	31886001	A	T	SNP	Glyma02g29900	INTRON					669
Gm02	31886549	C	T	SNP	Glyma02g29900	SYNONYMOUS_CODING	N/N	aaC/aaT	120	1	669
Gm02	31887347	C	G	SNP	Glyma02g29900	DOWNSTREAM: 293 bases
Gm02	31887390	C	G	SNP	Glyma02g29900	DOWNSTREAM: 336 bases
Gm02	31888202	G	T	SNP	Glyma02g29900	DOWNSTREAM: 1148 bases
Gm02	31888571	T	A	SNP	Glyma02g29900	DOWNSTREAM: 1517 bases
Gm02	31888694	A	C	SNP	Glyma02g29900	DOWNSTREAM: 1640 bases
Gm02	31888958	A	G	SNP	Glyma02g29900	DOWNSTREAM: 1904 bases
Gm02	31889023	T	C	SNP	Glyma02g29900	DOWNSTREAM: 1969 bases
Gm02	31889178	T	C	SNP	Glyma02g29900	DOWNSTREAM: 2124 bases
Gm02	31889265	G	T	SNP	Glyma02g29900	DOWNSTREAM: 2211 bases
Gm02	31889514	T	G	SNP	Glyma02g29900	DOWNSTREAM: 2460 bases
Gm02	31889637	G	A	SNP	Glyma02g29900	DOWNSTREAM: 2583 bases
Gm02	31889746	T	G	SNP	Glyma02g29900	DOWNSTREAM: 2692 bases
Gm02	31889834	T	C	SNP	Glyma02g29900	DOWNSTREAM: 2780 bases
Gm02	31890226	C	T	SNP	Glyma02g29900	DOWNSTREAM: 3172 bases
Gm02	31890312	T	C	SNP	Glyma02g29900	DOWNSTREAM: 3258 bases
Gm02	31890443	G	A	SNP	Glyma02g29900	DOWNSTREAM: 3389 bases
Gm02	31890461	A	G	SNP	Glyma02g29900	DOWNSTREAM: 3407 bases
Gm02	31890561	A	G	SNP	Glyma02g29900	DOWNSTREAM: 3507 bases
Gm02	31890802	G	A	SNP	Glyma02g29900	DOWNSTREAM: 3748 bases
Gm02	31890820	C	T	SNP	Glyma02g29900	DOWNSTREAM: 3766 bases
Gm02	31891065	C	G	SNP	Glyma02g29900	DOWNSTREAM: 4011 bases
Gm02	31891279	T	C	SNP	Glyma02g29900	DOWNSTREAM: 4225 bases
Gm02	31891299	C	T	SNP	Glyma02g29900	DOWNSTREAM: 4245 bases
Gm02	31891539	T	C	SNP	Glyma02g29900	DOWNSTREAM: 4485 bases
Gm02	31891692	T	G	SNP	Glyma02g29900	DOWNSTREAM: 4638 bases
Gm02	31891711	G	A	SNP	Glyma02g29900	DOWNSTREAM: 4657 bases
Gm02	31891777	C	T	SNP	Glyma02g29900	DOWNSTREAM: 4723 bases
Gm02	31891797	T	A	SNP	Glyma02g29900	DOWNSTREAM: 4743 bases
Gm02	31891802	G	A	SNP	Glyma02g29900	DOWNSTREAM: 4748 bases
Gm02	31891834	T	G	SNP	Glyma02g29900	DOWNSTREAM: 4780 bases
Gm02	31891967	G	A	SNP	Glyma02g29900	DOWNSTREAM: 4913 bases
Gm02	31892017	G	A	SNP	Glyma02g29900	DOWNSTREAM: 4963 bases
Gm02	31892020	A	G	SNP	Glyma02g29900	DOWNSTREAM: 4966 bases
Gm02	31949141	T	C	SNP	Glyma02g29960	INTRAGENIC: Glyma02g29960
Gm02	31949150	T	G	SNP	Glyma02g29960	INTRAGENIC: Glyma02g29960
Gm02	31949217	A	G	SNP	Glyma02g29960	INTRAGENIC: Glyma02g29960
Gm02	31949240	A	C	SNP	Glyma02g29960	INTRAGENIC: Glyma02g29960
Gm02	31949251	C	T	SNP	Glyma02g29960	INTRAGENIC: Glyma02g29960
Gm02	31949294	G	A	SNP	Glyma02g29960	INTRAGENIC: Glyma02g29960
Gm02	31949319	C	T	SNP	Glyma02g29960	INTRAGENIC: Glyma02g29960
Gm02	31949349	G	A	SNP	Glyma02g29960	INTRAGENIC: Glyma02g29960
Gm03	19253695	A	T	SNP	Glyma03g15020	UPSTREAM: 4847 bases
Gm03	19253730	A	G	SNP	Glyma03g15020	UPSTREAM: 4812 bases
Gm03	19253819	A	G	SNP	Glyma03g15020	UPSTREAM: 4723 bases
Gm03	19253836	G	T	SNP	Glyma03g15020	UPSTREAM: 4706 bases
Gm03	19253964	A	T	SNP	Glyma03g15020	UPSTREAM: 4578 bases
Gm03	19253986	A	G	SNP	Glyma03g15020	UPSTREAM: 4556 bases
Gm03	19254081	G	C	SNP	Glyma03g15020	UPSTREAM: 4461 bases
Gm03	19254180	G	A	SNP	Glyma03g15020	UPSTREAM: 4362 bases
Gm03	19254222	C	T	SNP	Glyma03g15020	UPSTREAM: 4320 bases
Gm03	19254281	T	A	SNP	Glyma03g15020	UPSTREAM: 4261 bases
Gm03	19254397	C	T	SNP	Glyma03g15020	UPSTREAM: 4145 bases
Gm03	19254398	A	T	SNP	Glyma03g15020	UPSTREAM: 4144 bases
Gm03	19254405	A	G	SNP	Glyma03g15020	UPSTREAM: 4137 bases
Gm03	19254456	T	A	SNP	Glyma03g15020	UPSTREAM: 4086 bases
Gm03	19254480	C	T	SNP	Glyma03g15020	UPSTREAM: 4062 bases
Gm03	19254482	G	A	SNP	Glyma03g15020	UPSTREAM: 4060 bases
Gm03	19254511	T	G	SNP	Glyma03g15020	UPSTREAM: 4031 bases
Gm03	19254528	T	C	SNP	Glyma03g15020	UPSTREAM: 4014 bases
Gm03	19254532	G	A	SNP	Glyma03g15020	UPSTREAM: 4010 bases
Gm03	19254549	T	G	SNP	Glyma03g15020	UPSTREAM: 3993 bases
Gm03	19254685	A	C	SNP	Glyma03g15020	UPSTREAM: 3857 bases
Gm03	19254694	C	T	SNP	Glyma03g15020	UPSTREAM: 3848 bases
Gm03	19254740	G	A	SNP	Glyma03g15020	UPSTREAM: 3802 bases
Gm03	19254795	A	G	SNP	Glyma03g15020	UPSTREAM: 3747 bases
Gm03	19254864	G	C	SNP	Glyma03g15020	UPSTREAM: 3678 bases
Gm03	19254875	C	T	SNP	Glyma03g15020	UPSTREAM: 3667 bases
Gm03	19255006	C	T	SNP	Glyma03g15020	UPSTREAM: 3536 bases
Gm03	19255054	C	T	SNP	Glyma03g15020	UPSTREAM: 3488 bases
Gm03	19255085	C	T	SNP	Glyma03g15020	UPSTREAM: 3457 bases
Gm03	19255106	G	A	SNP	Glyma03g15020	UPSTREAM: 3436 bases
Gm03	19255126	C	T	SNP	Glyma03g15020	UPSTREAM: 3416 bases
Gm03	19255129	G	A	SNP	Glyma03g15020	UPSTREAM: 3413 bases
Gm03	19255131	C	T	SNP	Glyma03g15020	UPSTREAM: 3411 bases
Gm03	19255164	G	A	SNP	Glyma03g15020	UPSTREAM: 3378 bases
Gm03	19255189	G	C	SNP	Glyma03g15020	UPSTREAM: 3353 bases
Gm03	19255204	G	C	SNP	Glyma03g15020	UPSTREAM: 3338 bases
Gm03	19255280	C	T	SNP	Glyma03g15020	UPSTREAM: 3262 bases
Gm03	19255385	C	T	SNP	Glyma03g15020	UPSTREAM: 3157 bases
Gm03	19255469	C	T	SNP	Glyma03g15020	UPSTREAM: 3073 bases
Gm03	19255487	C	T	SNP	Glyma03g15020	UPSTREAM: 3055 bases
Gm03	19255512	T	G	SNP	Glyma03g15020	UPSTREAM: 3030 bases
Gm03	19255516	A	G	SNP	Glyma03g15020	UPSTREAM: 3026 bases
Gm03	19255526	T	C	SNP	Glyma03g15020	UPSTREAM: 3016 bases
Gm03	19255548	C	T	SNP	Glyma03g15020	UPSTREAM: 2994 bases
Gm03	19255567	A	G	SNP	Glyma03g15020	UPSTREAM: 2975 bases
Gm03	19255599	G	A	SNP	Glyma03g15020	UPSTREAM: 2943 bases
Gm03	19255606	T	G	SNP	Glyma03g15020	UPSTREAM: 2936 bases
Gm03	19255688	A	G	SNP	Glyma03g15020	UPSTREAM: 2854 bases
Gm03	19255702	C	T	SNP	Glyma03g15020	UPSTREAM: 2840 bases
Gm03	19255758	G	A	SNP	Glyma03g15020	UPSTREAM: 2784 bases
Gm03	19255761	C	T	SNP	Glyma03g15020	UPSTREAM: 2781 bases
Gm03	19255766	G	A	SNP	Glyma03g15020	UPSTREAM: 2776 bases
Gm03	19255776	A	G	SNP	Glyma03g15020	UPSTREAM: 2766 bases
Gm03	19255811	T	C	SNP	Glyma03g15020	UPSTREAM: 2731 bases
Gm03	19255823	T	C	SNP	Glyma03g15020	UPSTREAM: 2719 bases
Gm03	19255896	G	C	SNP	Glyma03g15020	UPSTREAM: 2646 bases
Gm03	19255918	G	T	SNP	Glyma03g15020	UPSTREAM: 2624 bases
Gm03	19255943	C	T	SNP	Glyma03g15020	UPSTREAM: 2599 bases
Gm03	19256041	G	A	SNP	Glyma03g15020	UPSTREAM: 2501 bases
Gm03	19256143	T	C	SNP	Glyma03g15020	UPSTREAM: 2399 bases
Gm03	19256304	C	A	SNP	Glyma03g15020	UPSTREAM: 2238 bases
Gm03	19256377	T	G	SNP	Glyma03g15020	UPSTREAM: 2165 bases
Gm03	19256402	A	G	SNP	Glyma03g15020	UPSTREAM: 2140 bases
Gm03	19256439	C	A	SNP	Glyma03g15020	UPSTREAM: 2103 bases
Gm03	19256488	G	A	SNP	Glyma03g15020	UPSTREAM: 2054 bases
Gm03	19256573	T	C	SNP	Glyma03g15020	UPSTREAM: 1969 bases
Gm03	19256586	G	A	SNP	Glyma03g15020	UPSTREAM: 1956 bases
Gm03	19256657	G	A	SNP	Glyma03g15020	UPSTREAM: 1885 bases
Gm03	19256680	T	C	SNP	Glyma03g15020	UPSTREAM: 1862 bases
Gm03	19256703	C	T	SNP	Glyma03g15020	UPSTREAM: 1839 bases
Gm03	19256760	G	A	SNP	Glyma03g15020	UPSTREAM: 1782 bases
Gm03	19256788	C	T	SNP	Glyma03g15020	UPSTREAM: 1754 bases
Gm03	19256823	G	T	SNP	Glyma03g15020	UPSTREAM: 1719 bases
Gm03	19256853	A	T	SNP	Glyma03g15020	UPSTREAM: 1689 bases
Gm03	19256875	A	G	SNP	Glyma03g15020	UPSTREAM: 1667 bases
Gm03	19257014	C	T	SNP	Glyma03g15020	UPSTREAM: 1528 bases
Gm03	19257073	A	G	SNP	Glyma03g15020	UPSTREAM: 1469 bases
Gm03	19257089	T	A	SNP	Glyma03g15020	UPSTREAM: 1453 bases
Gm03	19257093	A	G	SNP	Glyma03g15020	UPSTREAM: 1449 bases
Gm03	19257103	C	T	SNP	Glyma03g15020	UPSTREAM: 1439 bases
Gm03	19257200	C	T	SNP	Glyma03g15020	UPSTREAM: 1342 bases
Gm03	19257215	C	A	SNP	Glyma03g15020	UPSTREAM: 1327 bases
Gm03	19257221	G	A	SNP	Glyma03g15020	UPSTREAM: 1321 bases
Gm03	19257222	C	T	SNP	Glyma03g15020	UPSTREAM: 1320 bases
Gm03	19257236	A	G	SNP	Glyma03g15020	UPSTREAM: 1306 bases
Gm03	19257248	T	G	SNP	Glyma03g15020	UPSTREAM: 1294 bases
Gm03	19257272	C	T	SNP	Glyma03g15020	UPSTREAM: 1270 bases
Gm03	19257305	A	G	SNP	Glyma03g15020	UPSTREAM: 1237 bases
Gm03	19257321	T	A	SNP	Glyma03g15020	UPSTREAM: 1221 bases
Gm03	19257381	A	G	SNP	Glyma03g15020	UPSTREAM: 1161 bases
Gm03	19257402	A	C	SNP	Glyma03g15020	UPSTREAM: 1140 bases
Gm03	19257497	G	A	SNP	Glyma03g15020	UPSTREAM: 1045 bases
Gm03	19257511	G	A	SNP	Glyma03g15020	UPSTREAM: 1031 bases
Gm03	19257524	A	C	SNP	Glyma03g15020	UPSTREAM: 1018 bases
Gm03	19257566	G	A	SNP	Glyma03g15020	UPSTREAM: 976 bases
Gm03	19257577	C	T	SNP	Glyma03g15020	UPSTREAM: 965 bases
Gm03	19257706	A	C	SNP	Glyma03g15020	UPSTREAM: 836 bases
Gm03	19257716	T	A	SNP	Glyma03g15020	UPSTREAM: 826 bases
Gm03	19257744	C	T	SNP	Glyma03g15020	UPSTREAM: 798 bases
Gm03	19257774	A	G	SNP	Glyma03g15020	UPSTREAM: 768 bases
Gm03	19257789	C	T	SNP	Glyma03g15020	UPSTREAM: 753 bases
Gm03	19257792	C	T	SNP	Glyma03g15020	UPSTREAM: 750 bases
Gm03	19257793	C	T	SNP	Glyma03g15020	UPSTREAM: 749 bases
Gm03	19257795	C	T	SNP	Glyma03g15020	UPSTREAM: 747 bases
Gm03	19257803	C	T	SNP	Glyma03g15020	UPSTREAM: 739 bases
Gm03	19257838	C	T	SNP	Glyma03g15020	UPSTREAM: 704 bases
Gm03	19257868	G	T	SNP	Glyma03g15020	UPSTREAM: 674 bases
Gm03	19257872	T	C	SNP	Glyma03g15020	UPSTREAM: 670 bases
Gm03	19257874	T	C	SNP	Glyma03g15020	UPSTREAM: 668 bases
Gm03	19257876	T	C	SNP	Glyma03g15020	UPSTREAM: 666 bases
Gm03	19257887	T	C	SNP	Glyma03g15020	UPSTREAM: 655 bases
Gm03	19257904	C	T	SNP	Glyma03g15020	UPSTREAM: 638 bases
Gm03	19257925	G	A	SNP	Glyma03g15020	UPSTREAM: 617 bases
Gm03	19257948	C	A	SNP	Glyma03g15020	UPSTREAM: 594 bases
Gm03	19257993	A	T	SNP	Glyma03g15020	UPSTREAM: 549 bases
Gm03	19257994	T	A	SNP	Glyma03g15020	UPSTREAM: 548 bases
Gm03	19258014	T	G	SNP	Glyma03g15020	UPSTREAM: 528 bases
Gm03	19258070	A	G	SNP	Glyma03g15020	UPSTREAM: 472 bases
Gm03	19258218	A	G	SNP	Glyma03g15020	UPSTREAM: 324 bases
Gm03	19258221	C	T	SNP	Glyma03g15020	UPSTREAM: 321 bases
Gm03	19259046	G	A	SNP	Glyma03g15020	INTRON					1350
Gm03	19259179	A	T	SNP	Glyma03g15020	INTRON					1350
Gm03	19259182	G	A	SNP	Glyma03g15020	INTRON					1350
Gm03	19259326	G	A	SNP	Glyma03g15020	INTRON					1350
Gm03	19259361	G	T	SNP	Glyma03g15020	INTRON					1350
Gm03	19259402	C	T	SNP	Glyma03g15020	INTRON					1350
Gm03	19259550	G	T	SNP	Glyma03g15020	INTRON					1350
Gm03	19259609	A	T	SNP	Glyma03g15020	INTRON					1350
Gm03	19259631	G	T	SNP	Glyma03g15020	INTRON					1350
Gm03	19259652	A	T	SNP	Glyma03g15020	INTRON					1350
Gm03	19259721	C	T	SNP	Glyma03g15020	SYNONYMOUS_CODING	S/S	tcC/tcT	138	3	1350
Gm03	19260031	A	T	SNP	Glyma03g15020	INTRON					1350
Gm03	19260101	T	C	SNP	Glyma03g15020	SYNONYMOUS_CODING	L/L	Ttg/Ctg	228	1	1350
Gm03	19260867	G	A	SNP	Glyma03g15020	UTR_3_PRIME: 98 bases from CDS
Gm03	19260990	G	A	SNP	Glyma03g15020	UTR_3_PRIME: 221 bases from CDS
Gm03	19260999	A	G	SNP	Glyma03g15020	UTR_3_PRIME: 230 bases from CDS
Gm03	19261159	G	T	SNP	Glyma03g15030	DOWNSTREAM: 1047 bases
Gm03	19261358	A	C	SNP	Glyma03g15030	DOWNSTREAM: 848 bases
Gm03	19261391	G	T	SNP	Glyma03g15030	DOWNSTREAM: 815 bases
Gm03	19261509	T	A	SNP	Glyma03g15030	DOWNSTREAM: 697 bases
Gm03	19261634	A	G	SNP	Glyma03g15030	DOWNSTREAM: 572 bases
Gm03	19261853	G	C	SNP	Glyma03g15030	DOWNSTREAM: 353 bases
Gm03	19262627	A	G	SNP	Glyma03g15030	SYNONYMOUS_CODING	V/V	gtT/gtC	269	3	1053
Gm03	19262746	A	G	SNP	Glyma03g15030	NON_SYNONYMOUS_CODING	F/L	Ttt/Ctt	230	0	1053
Gm03	19263146	A	G	SNP	Glyma03g15030	SYNONYMOUS_CODING	T/T	acT/acC	96	3	1053
Gm03	19263559	G	T	SNP	Glyma03g15030	UPSTREAM: 126 bases
Gm03	19263755	A	C	SNP	Glyma03g15030	UPSTREAM: 322 bases
Gm03	19263971	T	C	SNP	Glyma03g15030	UPSTREAM: 538 bases
Gm03	19264066	T	A	SNP	Glyma03g15030	UPSTREAM: 633 bases
Gm03	19264160	G	A	SNP	Glyma03g15030	UPSTREAM: 727 bases
Gm03	19264552	G	A	SNP	Glyma03g15030	UPSTREAM: 1119 bases
Gm03	19264574	T	C	SNP	Glyma03g15030	UPSTREAM: 1141 bases
Gm03	19264593	C	T	SNP	Glyma03g15030	UPSTREAM: 1160 bases
Gm03	19264646	A	G	SNP	Glyma03g15030	UPSTREAM: 1213 bases
Gm03	19264673	C	T	SNP	Glyma03g15030	UPSTREAM: 1240 bases
Gm03	19264702	A	G	SNP	Glyma03g15030	UPSTREAM: 1269 bases
Gm03	19264726	G	A	SNP	Glyma03g15030	UPSTREAM: 1293 bases
Gm03	19264776	C	A	SNP	Glyma03g15030	UPSTREAM: 1343 bases
Gm03	19264811	G	A	SNP	Glyma03g15030	UPSTREAM: 1378 bases
Gm03	19264876	G	A	SNP	Glyma03g15030	UPSTREAM: 1443 bases
Gm03	19264895	G	A	SNP	Glyma03g15030	UPSTREAM: 1462 bases
Gm03	19264943	G	T	SNP	Glyma03g15030	UPSTREAM: 1510 bases
Gm03	19264944	G	A	SNP	Glyma03g15030	UPSTREAM: 1511 bases
Gm03	19264958	C	T	SNP	Glyma03g15030	UPSTREAM: 1525 bases
Gm03	19264996	T	C	SNP	Glyma03g15030	UPSTREAM: 1563 bases
Gm03	19265000	C	T	SNP	Glyma03g15030	UPSTREAM: 1567 bases
Gm03	19265003	C	T	SNP	Glyma03g15030	UPSTREAM: 1570 bases
Gm03	19265019	C	A	SNP	Glyma03g15030	UPSTREAM: 1586 bases
Gm03	19265045	C	G	SNP	Glyma03g15030	UPSTREAM: 1612 bases
Gm03	19265099	C	T	SNP	Glyma03g15030	UPSTREAM: 1666 bases
Gm03	19265112	C	T	SNP	Glyma03g15030	UPSTREAM: 1679 bases
Gm03	19265181	A	G	SNP	Glyma03g15030	UPSTREAM: 1748 bases
Gm03	19265293	A	G	SNP	Glyma03g15030	UPSTREAM: 1860 bases
Gm03	19265311	G	A	SNP	Glyma03g15030	UPSTREAM: 1878 bases
Gm03	19265396	A	T	SNP	Glyma03g15030	UPSTREAM: 1963 bases
Gm03	19265432	G	C	SNP	Glyma03g15030	UPSTREAM: 1999 bases
Gm03	19265450	C	A	SNP	Glyma03g15030	UPSTREAM: 2017 bases
Gm03	19265774	T	C	SNP	Glyma03g15030	UPSTREAM: 2341 bases
Gm03	19265842	T	C	SNP	Glyma03g15030	UPSTREAM: 2409 bases
Gm03	19265907	G	A	SNP	Glyma03g15030	UPSTREAM: 2474 bases
Gm03	19265922	A	T	SNP	Glyma03g15030	UPSTREAM: 2489 bases
Gm03	19265942	C	A	SNP	Glyma03g15030	UPSTREAM: 2509 bases
Gm03	19265969	A	G	SNP	Glyma03g15030	UPSTREAM: 2536 bases
Gm03	19265985	G	T	SNP	Glyma03g15030	UPSTREAM: 2552 bases
Gm03	19265986	C	T	SNP	Glyma03g15030	UPSTREAM: 2553 bases
Gm03	19265988	T	C	SNP	Glyma03g15030	UPSTREAM: 2555 bases
Gm03	19266001	T	A	SNP	Glyma03g15030	UPSTREAM: 2568 bases
Gm03	19266080	A	C	SNP	Glyma03g15030	UPSTREAM: 2647 bases
Gm03	19266204	T	C	SNP	Glyma03g15030	UPSTREAM: 2771 bases
Gm03	19266371	C	A	SNP	Glyma03g15030	UPSTREAM: 2938 bases
Gm03	19266509	A	G	SNP	Glyma03g15030	UPSTREAM: 3076 bases
Gm03	19266575	G	A	SNP	Glyma03g15030	UPSTREAM: 3142 bases
Gm03	19266710	A	T	SNP	Glyma03g15030	UPSTREAM: 3277 bases
Gm03	19266788	C	T	SNP	Glyma03g15030	UPSTREAM: 3355 bases
Gm03	19266893	C	T	SNP	Glyma03g15030	UPSTREAM: 3460 bases
Gm03	19266903	C	T	SNP	Glyma03g15030	UPSTREAM: 3470 bases
Gm03	19266937	C	T	SNP	Glyma03g15030	UPSTREAM: 3504 bases
Gm03	19267028	G	A	SNP	Glyma03g15030	UPSTREAM: 3595 bases
Gm03	19267032	G	A	SNP	Glyma03g15030	UPSTREAM: 3599 bases
Gm03	19267150	A	G	SNP	Glyma03g15030	UPSTREAM: 3717 bases
Gm03	19267243	G	A	SNP	Glyma03g15030	UPSTREAM: 3810 bases
Gm03	19267410	G	A	SNP	Glyma03g15030	UPSTREAM: 3977 bases
Gm03	19267498	G	A	SNP	Glyma03g15030	UPSTREAM: 4065 bases
Gm03	19267543	C	A	SNP	Glyma03g15030	UPSTREAM: 4110 bases
Gm03	19267616	G	A	SNP	Glyma03g15030	UPSTREAM: 4183 bases
Gm03	19267717	G	A	SNP	Glyma03g15030	UPSTREAM: 4284 bases
Gm03	19267735	G	A	SNP	Glyma03g15030	UPSTREAM: 4302 bases
Gm03	19267741	C	A	SNP	Glyma03g15030	UPSTREAM: 4308 bases
Gm03	19267793	C	T	SNP	Glyma03g15030	UPSTREAM: 4360 bases
Gm03	19267850	A	G	SNP	Glyma03g15030	UPSTREAM: 4417 bases
Gm03	19267896	G	A	SNP	Glyma03g15030	UPSTREAM: 4463 bases
Gm03	19267938	G	C	SNP	Glyma03g15030	UPSTREAM: 4505 bases
Gm03	19267949	A	G	SNP	Glyma03g15030	UPSTREAM: 4516 bases
Gm03	19267953	C	T	SNP	Glyma03g15030	UPSTREAM: 4520 bases
Gm03	19267960	C	T	SNP	Glyma03g15030	UPSTREAM: 4527 bases
Gm03	19267964	T	C	SNP	Glyma03g15030	UPSTREAM: 4531 bases
Gm03	19267967	T	C	SNP	Glyma03g15030	UPSTREAM: 4534 bases
Gm03	19267975	C	T	SNP	Glyma03g15030	UPSTREAM: 4542 bases
Gm03	19267984	T	C	SNP	Glyma03g15030	UPSTREAM: 4551 bases
Gm03	19267987	G	A	SNP	Glyma03g15030	UPSTREAM: 4554 bases
Gm03	19268014	C	T	SNP	Glyma03g15030	UPSTREAM: 4581 bases
Gm03	19268015	C	T	SNP	Glyma03g15030	UPSTREAM: 4582 bases
Gm03	19268025	T	C	SNP	Glyma03g15030	UPSTREAM: 4592 bases
Gm03	19268040	A	G	SNP	Glyma03g15030	UPSTREAM: 4607 bases
Gm03	19268054	A	C	SNP	Glyma03g15030	UPSTREAM: 4621 bases
Gm03	19268057	T	C	SNP	Glyma03g15030	UPSTREAM: 4624 bases
Gm03	19268063	T	C	SNP	Glyma03g15030	UPSTREAM: 4630 bases
Gm03	19268064	T	C	SNP	Glyma03g15030	UPSTREAM: 4631 bases
Gm03	19268079	G	A	SNP	Glyma03g15030	UPSTREAM: 4646 bases
Gm03	19268086	G	A	SNP	Glyma03g15030	UPSTREAM: 4653 bases
Gm03	19268087	C	T	SNP	Glyma03g15030	UPSTREAM: 4654 bases
Gm03	19268092	G	A	SNP	Glyma03g15030	UPSTREAM: 4659 bases
Gm03	19268106	G	A	SNP	Glyma03g15030	UPSTREAM: 4673 bases
Gm03	19268107	C	T	SNP	Glyma03g15030	UPSTREAM: 4674 bases
Gm03	19268116	T	C	SNP	Glyma03g15030	UPSTREAM: 4683 bases
Gm03	19268140	G	A	SNP	Glyma03g15030	UPSTREAM: 4707 bases
Gm03	19268145	A	G	SNP	Glyma03g15030	UPSTREAM: 4712 bases
Gm03	19268153	C	A	SNP	Glyma03g15030	UPSTREAM: 4720 bases
Gm03	19268155	C	T	SNP	Glyma03g15030	UPSTREAM: 4722 bases
Gm03	19268159	G	A	SNP	Glyma03g15030	UPSTREAM: 4726 bases
Gm03	19268172	T	C	SNP	Glyma03g15030	UPSTREAM: 4739 bases
Gm03	19268208	T	C	SNP	Glyma03g15030	UPSTREAM: 4775 bases
Gm03	19268213	C	G	SNP	Glyma03g15030	UPSTREAM: 4780 bases
Gm03	19268238	T	G	SNP	Glyma03g15030	UPSTREAM: 4805 bases
Gm03	19268244	C	T	SNP	Glyma03g15030	UPSTREAM: 4811 bases
Gm03	19268246	A	G	SNP	Glyma03g15030	UPSTREAM: 4813 bases
Gm03	19268275	A	G	SNP	Glyma03g15030	UPSTREAM: 4842 bases
Gm03	19268277	C	T	SNP	Glyma03g15030	UPSTREAM: 4844 bases
Gm03	19268297	C	A	SNP	Glyma03g15030	UPSTREAM: 4864 bases
Gm03	19268362	G	A	SNP	Glyma03g15030	UPSTREAM: 4929 bases
Gm03	19268394	T	C	SNP	Glyma03g15030	UPSTREAM: 4961 bases
Gm03	19268412	C	A	SNP	Glyma03g15030	UPSTREAM: 4979 bases
Gm03	19268418	C	T	SNP	Glyma03g15030	UPSTREAM: 4985 bases
Gm03	19290297	C	T	SNP	Glyma03g15050	UPSTREAM: 4675 bases
Gm03	19290368	C	T	SNP	Glyma03g15050	UPSTREAM: 4604 bases
Gm03	19290481	G	A	SNP	Glyma03g15050	UPSTREAM: 4491 bases
Gm03	19290510	T	A	SNP	Glyma03g15050	UPSTREAM: 4462 bases
Gm03	19290652	A	G	SNP	Glyma03g15050	UPSTREAM: 4320 bases
Gm03	19290657	G	A	SNP	Glyma03g15050	UPSTREAM: 4315 bases
Gm03	19290677	C	T	SNP	Glyma03g15050	UPSTREAM: 4295 bases
Gm03	19290864	A	G	SNP	Glyma03g15050	UPSTREAM: 4108 bases
Gm03	19290870	G	A	SNP	Glyma03g15050	UPSTREAM: 4102 bases
Gm03	19290959	T	C	SNP	Glyma03g15050	UPSTREAM: 4013 bases
Gm03	19291216	G	T	SNP	Glyma03g15050	UPSTREAM: 3756 bases
Gm03	19291273	T	C	SNP	Glyma03g15050	UPSTREAM: 3699 bases
Gm03	19291384	T	C	SNP	Glyma03g15050	UPSTREAM: 3588 bases
Gm03	19291390	A	T	SNP	Glyma03g15050	UPSTREAM: 3582 bases
Gm03	19291394	A	G	SNP	Glyma03g15050	UPSTREAM: 3578 bases
Gm03	19291978	A	G	SNP	Glyma03g15050	UPSTREAM: 2994 bases
Gm03	19292264	A	G	SNP	Glyma03g15050	UPSTREAM: 2708 bases
Gm03	19292714	A	T	SNP	Glyma03g15050	UPSTREAM: 2258 bases
Gm03	19292801	G	A	SNP	Glyma03g15050	UPSTREAM: 2171 bases
Gm03	19293315	T	C	SNP	Glyma03g15050	UPSTREAM: 1657 bases
Gm03	19293391	C	T	SNP	Glyma03g15050	UPSTREAM: 1581 bases
Gm03	19293532	T	C	SNP	Glyma03g15050	UPSTREAM: 1440 bases
Gm03	19294080	T	C	SNP	Glyma03g15050	UPSTREAM: 892 bases
Gm03	19294468	G	T	SNP	Glyma03g15050	UPSTREAM: 504 bases
Gm03	19294503	G	A	SNP	Glyma03g15050	UPSTREAM: 469 bases
Gm03	19294540	G	A	SNP	Glyma03g15050	UPSTREAM: 432 bases
Gm03	19294590	C	G	SNP	Glyma03g15050	UPSTREAM: 382 bases
Gm03	19294720	G	A	SNP	Glyma03g15050	UPSTREAM: 252 bases
Gm03	19294795	G	A	SNP	Glyma03g15050	UPSTREAM: 177 bases
Gm03	19294797	C	A	SNP	Glyma03g15050	UPSTREAM: 175 bases
Gm03	19294811	C	T	SNP	Glyma03g15050	UPSTREAM: 161 bases
Gm03	19294815	A	G	SNP	Glyma03g15050	UPSTREAM: 157 bases
Gm03	19294872	G	A	SNP	Glyma03g15050	UPSTREAM: 100 bases
Gm03	19294903	C	A	SNP	Glyma03g15050	UPSTREAM: 69 bases
Gm03	19294905	G	T	SNP	Glyma03g15050	UPSTREAM: 67 bases
Gm03	19294906	T	C	SNP	Glyma03g15050	UPSTREAM: 66 bases
Gm03	19294911	G	T	SNP	Glyma03g15050	UPSTREAM: 61 bases
Gm03	19294950	G	T	SNP	Glyma03g15050	UPSTREAM: 22 bases
Gm03	19294986	A	G	SNP	Glyma03g15050	SYNONYMOUS_CODING	K/K	aaA/aaG	5	1	1032
Gm03	19295025	G	T	SNP	Glyma03g15050	NON_SYNONYMOUS_CODING	M/I	atG/atT	18	0	1032
Gm03	19295028	A	C	SNP	Glyma03g15050	NON_SYNONYMOUS_CODING	Q/H	caA/caC	19	1	1032
Gm03	19295055	T	G	SNP	Glyma03g15050	SYNONYMOUS_CODING	V/V	gtT/gtG	28	3	1032
Gm03	19295065	C	A	SNP	Glyma03g15050	NON_SYNONYMOUS_CODING	Q/K	Caa/Aaa	32	0	1032
Gm03	19295086	C	T	SNP	Glyma03g15050	STOP_GAINED	Q/*	Caa/Taa	39	0	1032
Gm03	19295088	A	G	SNP	Glyma03g15050	SYNONYMOUS_CODING	Q/Q	caA/caG	39	1	1032
Gm03	19295101	C	T	SNP	Glyma03g15050	SYNONYMOUS_CODING	L/L	Ctg/Ttg	44	1	1032
Gm03	19295107	G	T	SNP	Glyma03g15050	NON_SYNONYMOUS_CODING	V/F	Gtc/Ttc	46	0	1032
Gm03	19295110	G	T	SNP	Glyma03g15050	NON_SYNONYMOUS_CODING	V/L	Gta/Tta	47	0	1032
Gm03	19295131	G	A	SNP	Glyma03g15050	NON_SYNONYMOUS_CODING	A/T	Gca/Aca	54	0	1032
Gm03	19295192	A	G	SNP	Glyma03g15050	INTRON					1032
Gm03	19295200	A	G	SNP	Glyma03g15050	INTRON					1032
Gm03	19295263	G	T	SNP	Glyma03g15050	INTRON					1032
Gm03	19295279	T	G	SNP	Glyma03g15050	INTRON					1032
Gm03	19295286	T	C	SNP	Glyma03g15050	INTRON					1032
Gm03	19295334	C	T	SNP	Glyma03g15050	INTRON					1032
Gm03	19295373	G	T	SNP	Glyma03g15050	INTRON					1032
Gm03	19295374	T	A	SNP	Glyma03g15050	INTRON					1032
Gm03	19295454	A	T	SNP	Glyma03g15050	INTRON					1032
Gm03	19295458	A	C	SNP	Glyma03g15050	INTRON					1032
Gm03	19295460	C	A	SNP	Glyma03g15050	INTRON					1032
Gm03	19295464	C	G	SNP	Glyma03g15050	INTRON					1032
Gm03	19295487	C	G	SNP	Glyma03g15050	INTRON					1032
Gm03	19295498	C	A	SNP	Glyma03g15050	INTRON					1032
Gm03	19295523	C	T	SNP	Glyma03g15050	INTRON					1032
Gm03	19295526	C	T	SNP	Glyma03g15050	INTRON					1032
Gm03	19295550	T	G	SNP	Glyma03g15050	INTRON					1032
Gm03	19295590	C	T	SNP	Glyma03g15050	INTRON					1032
Gm03	19295595	A	G	SNP	Glyma03g15050	INTRON					1032
Gm03	19295597	G	A	SNP	Glyma03g15050	INTRON					1032
Gm03	19295623	A	C	SNP	Glyma03g15050	INTRON					1032
Gm03	19295682	C	T	SNP	Glyma03g15050	INTRON					1032
Gm03	19295706	T	G	SNP	Glyma03g15050	INTRON					1032
Gm03	19295721	G	A	SNP	Glyma03g15050	SPLICE_SITE_ACCEPTOR
Gm03	19295786	C	A	SNP	Glyma03g15050	SYNONYMOUS_CODING	P/P	ccC/ccA	89	3	1032
Gm03	19295794	A	G	SNP	Glyma03g15050	NON_SYNONYMOUS_CODING	N/S	aAt/aGt	92	0	1032
Gm03	19295797	C	T	SNP	Glyma03g15050	NON_SYNONYMOUS_CODING	A/V	gCg/gTg	93	0	1032
Gm03	19295827	C	T	SNP	Glyma03g15050	NON_SYNONYMOUS_CODING	T/I	aCa/aTa	103	0	1032
Gm03	19295846	T	A	SNP	Glyma03g15050	SYNONYMOUS_CODING	V/V	gtT/gtA	109	3	1032
Gm03	19295853	C	A	SNP	Glyma03g15050	NON_SYNONYMOUS_CODING	Q/K	Caa/Aaa	112	0	1032
Gm03	19295859	C	T	SNP	Glyma03g15050	NON_SYNONYMOUS_CODING	R/C	Cgt/Tgt	114	0	1032
Gm03	19295906	C	T	SNP	Glyma03g15050	INTRON					1032
Gm03	19295937	T	C	SNP	Glyma03g15050	INTRON					1032
Gm03	19295944	T	C	SNP	Glyma03g15050	INTRON					1032
Gm03	19296081	G	A	SNP	Glyma03g15050	NON_SYNONYMOUS_CODING	S/N	aGc/aAc	160	0	1032
Gm03	19296083	G	A	SNP	Glyma03g15050	NON_SYNONYMOUS_CODING	G/R	Gga/Aga	161	0	1032
Gm03	19296107	T	G	SNP	Glyma03g15050	NON_SYNONYMOUS_CODING	F/V	Ttt/Gtt	169	0	1032
Gm03	19296136	G	A	SNP	Glyma03g15050	SYNONYMOUS_CODING	L/L	ctG/ctA	178	3	1032
Gm03	19296141	G	T	SNP	Glyma03g15050	NON_SYNONYMOUS_CODING	C/F	tGc/tTc	180	0	1032
Gm03	19296208	T	A	SNP	Glyma03g15050	STOP_GAINED	Y/*	taT/taA	202	1	1032
Gm03	19296217	T	G	SNP	Glyma03g15050	SYNONYMOUS_CODING	P/P	ccT/ccG	205	3	1032
Gm03	19296239	C	T	SNP	Glyma03g15050	STOP_GAINED	R/*	Cga/Tga	213	1	1032
Gm03	19296250	G	A	SNP	Glyma03g15050	SYNONYMOUS_CODING	P/P	ccG/ccA	216	3	1032
Gm03	19296254	G	A	SNP	Glyma03g15050	NON_SYNONYMOUS_CODING	E/K	Gag/Aag	218	0	1032
Gm03	19296272	A	T	SNP	Glyma03g15050	STOP_GAINED	K/*	Aaa/Taa	224	0	1032
Gm03	19296299	G	A	SNP	Glyma03g15050	SPLICE_SITE_DONOR
Gm03	19296308	A	G	SNP	Glyma03g15050	INTRON					1032
Gm03	19296319	G	A	SNP	Glyma03g15050	INTRON					1032
Gm03	19296323	C	A	SNP	Glyma03g15050	INTRON					1032
Gm03	19296336	A	T	SNP	Glyma03g15050	INTRON					1032
Gm03	19296337	G	A	SNP	Glyma03g15050	INTRON					1032
Gm03	19296363	C	A	SNP	Glyma03g15050	SYNONYMOUS_CODING	G/G	ggC/ggA	237	3	1032
Gm03	19296367	C	T	SNP	Glyma03g15050	SYNONYMOUS_CODING	L/L	Ctg/Ttg	239	1	1032
Gm03	19296375	C	T	SNP	Glyma03g15050	SYNONYMOUS_CODING	F/F	ttC/ttT	241	1	1032
Gm03	19296461	C	T	SNP	Glyma03g15050	NON_SYNONYMOUS_CODING	S/F	tCt/tTt	270	0	1032
Gm03	19296532	G	A	SNP	Glyma03g15050	INTRON					1032
Gm03	19296541	G	A	SNP	Glyma03g15050	INTRON					1032
Gm03	19296562	A	T	SNP	Glyma03g15050	INTRON					1032
Gm03	19296625	A	G	SNP	Glyma03g15050	INTRON					1032
Gm03	19296658	A	T	SNP	Glyma03g15050	SYNONYMOUS_CODING	S/S	tcA/tcT	281	3	1032
Gm03	19296659	A	C	SNP	Glyma03g15050	NON_SYNONYMOUS_CODING	N/H	Aat/Cat	282	0	1032
Gm03	19296667	G	A	SNP	Glyma03g15050	SYNONYMOUS_CODING	L/L	ctG/ctA	284	3	1032
Gm03	19296680	A	G	SNP	Glyma03g15050	NON_SYNONYMOUS_CODING	N/D	Aat/Gat	289	0	1032
Gm03	19296719	A	G	SNP	Glyma03g15050	INTRON					1032
Gm03	19296739	G	C	SNP	Glyma03g15050	INTRON					1032
Gm03	19296747	T	C	SNP	Glyma03g15050	INTRON					1032
Gm03	19296754	T	C	SNP	Glyma03g15050	INTRON					1032
Gm03	19296774	C	T	SNP	Glyma03g15050	INTRON					1032
Gm03	19296802	G	A	SNP	Glyma03g15050	INTRON					1032
Gm03	19296833	G	A	SNP	Glyma03g15050	INTRON					1032
Gm03	19296854	T	C	SNP	Glyma03g15050	INTRON					1032
Gm03	19296882	C	G	SNP	Glyma03g15050	INTRON					1032
Gm03	19296883	A	G	SNP	Glyma03g15050	INTRON					1032
Gm03	19296917	G	A	SNP	Glyma03g15050	INTRON					1032
Gm03	19296924	C	G	SNP	Glyma03g15050	INTRON					1032
Gm03	19296981	C	T	SNP	Glyma03g15050	INTRON					1032
Gm03	19296995	A	T	SNP	Glyma03g15050	INTRON					1032
Gm03	19297014	C	A	SNP	Glyma03g15050	INTRON					1032
Gm03	19297033	T	C	SNP	Glyma03g15050	INTRON					1032
Gm03	19297058	G	A	SNP	Glyma03g15050	INTRON					1032
Gm03	19297061	C	A	SNP	Glyma03g15050	INTRON					1032
Gm03	19297070	C	T	SNP	Glyma03g15050	INTRON					1032
Gm03	19297080	C	G	SNP	Glyma03g15050	INTRON					1032
Gm03	19297085	C	T	SNP	Glyma03g15050	INTRON					1032
Gm03	19297093	C	A	SNP	Glyma03g15050	INTRON					1032
Gm03	19297175	A	G	SNP	Glyma03g15050	INTRON					1032
Gm03	19297181	C	G	SNP	Glyma03g15050	INTRON					1032
Gm03	19297182	A	G	SNP	Glyma03g15050	INTRON					1032
Gm03	19297201	G	A	SNP	Glyma03g15050	INTRON					1032
Gm03	19297214	G	A	SNP	Glyma03g15050	SPLICE_SITE_ACCEPTOR
Gm03	19297217	C	T	SNP	Glyma03g15050	STOP_GAINED	Q/*	Cag/Tag	302	0	1032
Gm03	19297221	G	T	SNP	Glyma03g15050	NON_SYNONYMOUS_CODING	R/L	cGa/cTa	303	0	1032
Gm03	19297241	A	G	SNP	Glyma03g15050	NON_SYNONYMOUS_CODING	M/V	Atg/Gtg	310	0	1032
Gm03	19297263	A	C	SNP	Glyma03g15050	NON_SYNONYMOUS_CODING	K/T	aAa/aCa	317	0	1032
Gm03	19297270	T	C	SNP	Glyma03g15050	SYNONYMOUS_CODING	G/G	ggT/ggC	319	3	1032
Gm03	19297338	T	A	SNP	Glyma03g15050	STOP_GAINED	L/*	tTg/tAg	342	0	1032
Gm03	19297354	C	T	SNP	Glyma03g15050	DOWNSTREAM: 9 bases
Gm03	19297357	G	T	SNP	Glyma03g15050	DOWNSTREAM: 12 bases
Gm03	19297365	T	A	SNP	Glyma03g15050	DOWNSTREAM: 20 bases
Gm03	19297400	G	A	SNP	Glyma03g15050	DOWNSTREAM: 55 bases
Gm03	19297403	A	G	SNP	Glyma03g15050	DOWNSTREAM: 58 bases
Gm03	19297417	G	A	SNP	Glyma03g15050	DOWNSTREAM: 72 bases
Gm03	19297447	C	T	SNP	Glyma03g15050	DOWNSTREAM: 102 bases
Gm03	19297492	C	G	SNP	Glyma03g15050	DOWNSTREAM: 147 bases
Gm03	19297497	C	T	SNP	Glyma03g15050	DOWNSTREAM: 152 bases
Gm03	19297566	C	T	SNP	Glyma03g15050	DOWNSTREAM: 221 bases
Gm03	19297606	A	T	SNP	Glyma03g15050	DOWNSTREAM: 261 bases
Gm03	19297607	T	C	SNP	Glyma03g15050	DOWNSTREAM: 262 bases
Gm03	19297637	A	T	SNP	Glyma03g15050	DOWNSTREAM: 292 bases
Gm03	19297711	G	A	SNP	Glyma03g15050	DOWNSTREAM: 366 bases
Gm03	19297748	G	A	SNP	Glyma03g15050	DOWNSTREAM: 403 bases
Gm03	19297753	G	T	SNP	Glyma03g15050	DOWNSTREAM: 408 bases
Gm03	19297755	C	A	SNP	Glyma03g15050	DOWNSTREAM: 410 bases
Gm03	19297756	C	T	SNP	Glyma03g15050	DOWNSTREAM: 411 bases
Gm03	19297766	T	C	SNP	Glyma03g15050	DOWNSTREAM: 421 bases
Gm03	19297780	C	T	SNP	Glyma03g15050	DOWNSTREAM: 435 bases
Gm03	19297800	A	G	SNP	Glyma03g15050	DOWNSTREAM: 455 bases
Gm03	19297822	A	T	SNP	Glyma03g15050	DOWNSTREAM: 477 bases
Gm03	19297838	G	C	SNP	Glyma03g15050	DOWNSTREAM: 493 bases
Gm03	19297851	A	G	SNP	Glyma03g15050	DOWNSTREAM: 506 bases
Gm03	19297862	G	C	SNP	Glyma03g15050	DOWNSTREAM: 517 bases
Gm03	19297882	C	A	SNP	Glyma03g15050	DOWNSTREAM: 537 bases
Gm03	19297892	C	T	SNP	Glyma03g15050	DOWNSTREAM: 547 bases
Gm03	19297928	G	T	SNP	Glyma03g15050	DOWNSTREAM: 583 bases
Gm03	19297989	C	T	SNP	Glyma03g15050	DOWNSTREAM: 644 bases
Gm03	19298010	T	C	SNP	Glyma03g15050	DOWNSTREAM: 665 bases
Gm03	19298047	T	C	SNP	Glyma03g15050	DOWNSTREAM: 702 bases
Gm03	19298112	A	T	SNP	Glyma03g15050	DOWNSTREAM: 767 bases
Gm03	19298130	A	C	SNP	Glyma03g15050	DOWNSTREAM: 785 bases
Gm03	19298140	G	A	SNP	Glyma03g15050	DOWNSTREAM: 795 bases
Gm03	19298146	A	G	SNP	Glyma03g15050	DOWNSTREAM: 801 bases
Gm03	19298183	G	T	SNP	Glyma03g15050	DOWNSTREAM: 838 bases
Gm03	19298192	T	G	SNP	Glyma03g15050	DOWNSTREAM: 847 bases
Gm03	19298199	C	T	SNP	Glyma03g15050	DOWNSTREAM: 854 bases
Gm03	19298257	T	C	SNP	Glyma03g15050	DOWNSTREAM: 912 bases
Gm03	19298276	T	A	SNP	Glyma03g15050	DOWNSTREAM: 931 bases
Gm03	19298292	C	G	SNP	Glyma03g15050	DOWNSTREAM: 947 bases
Gm03	19298298	A	G	SNP	Glyma03g15050	DOWNSTREAM: 953 bases
Gm03	19298301	A	G	SNP	Glyma03g15050	DOWNSTREAM: 956 bases
Gm03	19298316	A	G	SNP	Glyma03g15050	DOWNSTREAM: 971 bases
Gm03	19298324	A	T	SNP	Glyma03g15050	DOWNSTREAM: 979 bases
Gm03	19298333	A	G	SNP	Glyma03g15050	DOWNSTREAM: 988 bases
Gm03	19298343	A	T	SNP	Glyma03g15050	DOWNSTREAM: 998 bases
Gm03	19298391	T	C	SNP	Glyma03g15050	DOWNSTREAM: 1046 bases
Gm03	19298422	C	A	SNP	Glyma03g15050	DOWNSTREAM: 1077 bases
Gm03	19298444	C	T	SNP	Glyma03g15050	DOWNSTREAM: 1099 bases
Gm03	19298470	A	G	SNP	Glyma03g15050	DOWNSTREAM: 1125 bases
Gm03	19298531	C	T	SNP	Glyma03g15050	DOWNSTREAM: 1186 bases
Gm03	19298532	G	T	SNP	Glyma03g15050	DOWNSTREAM: 1187 bases
Gm03	19298547	A	G	SNP	Glyma03g15050	DOWNSTREAM: 1202 bases
Gm03	19298553	G	A	SNP	Glyma03g15050	DOWNSTREAM: 1208 bases
Gm03	19298586	G	A	SNP	Glyma03g15050	DOWNSTREAM: 1241 bases
Gm03	19298592	T	C	SNP	Glyma03g15050	DOWNSTREAM: 1247 bases
Gm03	19298597	C	T	SNP	Glyma03g15050	DOWNSTREAM: 1252 bases
Gm03	19298607	G	A	SNP	Glyma03g15050	DOWNSTREAM: 1262 bases
Gm03	19298663	G	T	SNP	Glyma03g15050	DOWNSTREAM: 1318 bases
Gm03	19298754	A	G	SNP	Glyma03g15050	DOWNSTREAM: 1409 bases
Gm03	19298768	C	G	SNP	Glyma03g15050	DOWNSTREAM: 1423 bases
Gm03	19298772	G	C	SNP	Glyma03g15050	DOWNSTREAM: 1427 bases
Gm03	19298888	C	T	SNP	Glyma03g15050	DOWNSTREAM: 1543 bases
Gm03	19298906	G	C	SNP	Glyma03g15050	DOWNSTREAM: 1561 bases
Gm03	19298986	A	T	SNP	Glyma03g15050	DOWNSTREAM: 1641 bases
Gm03	19299001	C	A	SNP	Glyma03g15050	DOWNSTREAM: 1656 bases
Gm03	19299019	G	C	SNP	Glyma03g15050	DOWNSTREAM: 1674 bases
Gm03	19299034	A	G	SNP	Glyma03g15050	DOWNSTREAM: 1689 bases
Gm03	19299040	T	C	SNP	Glyma03g15050	DOWNSTREAM: 1695 bases
Gm03	19299072	C	A	SNP	Glyma03g15050	DOWNSTREAM: 1727 bases
Gm03	19299111	C	T	SNP	Glyma03g15050	DOWNSTREAM: 1766 bases
Gm03	19299124	A	C	SNP	Glyma03g15050	DOWNSTREAM: 1779 bases
Gm03	19299132	A	C	SNP	Glyma03g15050	DOWNSTREAM: 1787 bases
Gm03	19299202	A	C	SNP	Glyma03g15050	DOWNSTREAM: 1857 bases
Gm03	19299207	C	T	SNP	Glyma03g15050	DOWNSTREAM: 1862 bases
Gm03	19299237	G	T	SNP	Glyma03g15050	DOWNSTREAM: 1892 bases
Gm03	19299248	A	C	SNP	Glyma03g15050	DOWNSTREAM: 1903 bases
Gm03	19299273	A	T	SNP	Glyma03g15050	DOWNSTREAM: 1928 bases
Gm03	19299281	G	A	SNP	Glyma03g15050	DOWNSTREAM: 1936 bases
Gm03	19299317	T	C	SNP	Glyma03g15050	DOWNSTREAM: 1972 bases
Gm03	19299400	A	T	SNP	Glyma03g15050	DOWNSTREAM: 2055 bases
Gm03	19299422	C	A	SNP	Glyma03g15050	DOWNSTREAM: 2077 bases
Gm03	19299501	C	A	SNP	Glyma03g15050	DOWNSTREAM: 2156 bases
Gm03	19299505	A	C	SNP	Glyma03g15050	DOWNSTREAM: 2160 bases
Gm03	19299509	T	G	SNP	Glyma03g15050	DOWNSTREAM: 2164 bases
Gm03	19299536	G	A	SNP	Glyma03g15050	DOWNSTREAM: 2191 bases
Gm03	19299725	A	G	SNP	Glyma03g15050	DOWNSTREAM: 2380 bases
Gm03	19299894	G	T	SNP	Glyma03g15050	DOWNSTREAM: 2549 bases
Gm03	19299895	T	A	SNP	Glyma03g15050	DOWNSTREAM: 2550 bases
Gm03	19299907	C	A	SNP	Glyma03g15050	DOWNSTREAM: 2562 bases
Gm03	19299965	T	C	SNP	Glyma03g15050	DOWNSTREAM: 2620 bases
Gm03	19300067	A	G	SNP	Glyma03g15050	DOWNSTREAM: 2722 bases
Gm03	19300105	G	T	SNP	Glyma03g15050	DOWNSTREAM: 2760 bases
Gm03	19300167	A	T	SNP	Glyma03g15050	DOWNSTREAM: 2822 bases
Gm03	19300382	G	C	SNP	Glyma03g15050	DOWNSTREAM: 3037 bases
Gm03	19300412	G	C	SNP	Glyma03g15050	DOWNSTREAM: 3067 bases
Gm03	19300427	C	A	SNP	Glyma03g15050	DOWNSTREAM: 3082 bases
Gm03	19300520	T	G	SNP	Glyma03g15050	DOWNSTREAM: 3175 bases
Gm03	19300636	C	T	SNP	Glyma03g15050	DOWNSTREAM: 3291 bases
Gm03	19300692	A	C	SNP	Glyma03g15050	DOWNSTREAM: 3347 bases
Gm03	19300757	A	G	SNP	Glyma03g15050	DOWNSTREAM: 3412 bases
Gm03	19300795	A	C	SNP	Glyma03g15050	DOWNSTREAM: 3450 bases
Gm03	19300893	A	T	SNP	Glyma03g15050	DOWNSTREAM: 3548 bases
Gm03	19300898	T	G	SNP	Glyma03g15050	DOWNSTREAM: 3553 bases
Gm03	19300903	A	G	SNP	Glyma03g15050	DOWNSTREAM: 3558 bases
Gm03	19300908	C	T	SNP	Glyma03g15050	DOWNSTREAM: 3563 bases
Gm03	19300940	G	A	SNP	Glyma03g15050	DOWNSTREAM: 3595 bases
Gm03	19300955	C	T	SNP	Glyma03g15050	DOWNSTREAM: 3610 bases
Gm03	19300964	C	T	SNP	Glyma03g15050	DOWNSTREAM: 3619 bases
Gm03	19300971	C	T	SNP	Glyma03g15050	DOWNSTREAM: 3626 bases
Gm03	19300973	C	T	SNP	Glyma03g15050	DOWNSTREAM: 3628 bases
Gm03	19301002	A	G	SNP	Glyma03g15050	DOWNSTREAM: 3657 bases
Gm03	19301004	T	C	SNP	Glyma03g15050	DOWNSTREAM: 3659 bases
Gm03	19301015	C	T	SNP	Glyma03g15050	DOWNSTREAM: 3670 bases
Gm03	19301019	G	A	SNP	Glyma03g15050	DOWNSTREAM: 3674 bases
Gm03	19301044	T	C	SNP	Glyma03g15050	DOWNSTREAM: 3699 bases
Gm03	19301068	G	A	SNP	Glyma03g15050	DOWNSTREAM: 3723 bases
Gm03	19301094	G	T	SNP	Glyma03g15050	DOWNSTREAM: 3749 bases
Gm03	19301103	T	A	SNP	Glyma03g15050	DOWNSTREAM: 3758 bases
Gm03	19301118	A	G	SNP	Glyma03g15050	DOWNSTREAM: 3773 bases
Gm03	19301137	T	C	SNP	Glyma03g15050	DOWNSTREAM: 3792 bases
Gm03	19301196	A	G	SNP	Glyma03g15050	DOWNSTREAM: 3851 bases
Gm03	19301332	A	T	SNP	Glyma03g15050	DOWNSTREAM: 3987 bases
Gm03	19301385	G	T	SNP	Glyma03g15050	DOWNSTREAM: 4040 bases
Gm03	19301435	T	A	SNP	Glyma03g15050	DOWNSTREAM: 4090 bases
Gm03	19301484	C	T	SNP	Glyma03g15050	DOWNSTREAM: 4139 bases
Gm03	19301542	G	A	SNP	Glyma03g15050	DOWNSTREAM: 4197 bases
Gm03	19301602	A	G	SNP	Glyma03g15050	DOWNSTREAM: 4257 bases
Gm03	19301642	G	A	SNP	Glyma03g15050	DOWNSTREAM: 4297 bases
Gm03	19301657	G	T	SNP	Glyma03g15050	DOWNSTREAM: 4312 bases
Gm03	19301682	T	G	SNP	Glyma03g15050	DOWNSTREAM: 4337 bases
Gm03	19301712	A	T	SNP	Glyma03g15050	DOWNSTREAM: 4367 bases
Gm03	19301866	G	A	SNP	Glyma03g15050	DOWNSTREAM: 4521 bases
Gm03	19301869	G	C	SNP	Glyma03g15050	DOWNSTREAM: 4524 bases
Gm03	19301903	T	G	SNP	Glyma03g15050	DOWNSTREAM: 4558 bases
Gm03	19301927	T	C	SNP	Glyma03g15050	DOWNSTREAM: 4582 bases
Gm03	19301966	A	C	SNP	Glyma03g15050	DOWNSTREAM: 4621 bases
Gm03	19302065	T	A	SNP	Glyma03g15050	DOWNSTREAM: 4720 bases
Gm03	19302126	A	T	SNP	Glyma03g15050	DOWNSTREAM: 4781 bases
Gm03	19302127	A	G	SNP	Glyma03g15050	DOWNSTREAM: 4782 bases
Gm03	19302131	A	G	SNP	Glyma03g15050	DOWNSTREAM: 4786 bases
Gm03	19302169	T	C	SNP	Glyma03g15050	DOWNSTREAM: 4824 bases
Gm03	19302170	T	C	SNP	Glyma03g15050	DOWNSTREAM: 4825 bases
Gm03	19302184	G	A	SNP	Glyma03g15050	DOWNSTREAM: 4839 bases
Gm03	19302218	A	G	SNP	Glyma03g15050	DOWNSTREAM: 4873 bases
Gm03	19302222	C	G	SNP	Glyma03g15050	DOWNSTREAM: 4877 bases
Gm03	19302224	T	C	SNP	Glyma03g15050	DOWNSTREAM: 4879 bases
Gm03	19302241	T	C	SNP	Glyma03g15050	DOWNSTREAM: 4896 bases
Gm03	19302308	G	A	SNP	Glyma03g15050	DOWNSTREAM: 4963 bases
Gm03	19371399	C	T	SNP	Glyma03g15080	INTRAGENIC: Glyma03g15080
Gm03	19371433	A	G	SNP	Glyma03g15080	INTRAGENIC: Glyma03g15080
Gm03	19371489	T	C	SNP	Glyma03g15080	INTRAGENIC: Glyma03g15080
Gm03	19371545	C	T	SNP	Glyma03g15080	INTRAGENIC: Glyma03g15080
Gm03	19371565	A	G	SNP	Glyma03g15080	INTRAGENIC: Glyma03g15080
Gm03	19371595	G	A	SNP	Glyma03g15080	INTRAGENIC: Glyma03g15080
Gm03	19371600	G	A	SNP	Glyma03g15080	INTRAGENIC: Glyma03g15080
Gm03	19371631	C	G	SNP	Glyma03g15080	INTRAGENIC: Glyma03g15080
Gm03	19371636	G	A	SNP	Glyma03g15080	INTRAGENIC: Glyma03g15080
Gm03	19371645	G	A	SNP	Glyma03g15080	INTRAGENIC: Glyma03g15080
Gm03	19371670	C	T	SNP	Glyma03g15080	INTRAGENIC: Glyma03g15080
Gm03	19371672	G	A	SNP	Glyma03g15080	INTRAGENIC: Glyma03g15080
Gm03	19371688	C	T	SNP	Glyma03g15080	INTRAGENIC: Glyma03g15080
Gm03	19399091	G	A	SNP	Glyma03g15130	UPSTREAM: 5000 bases
Gm03	19399114	C	T	SNP	Glyma03g15130	UPSTREAM: 4977 bases
Gm03	19399141	G	A	SNP	Glyma03g15130	UPSTREAM: 4950 bases
Gm03	19399168	C	T	SNP	Glyma03g15130	UPSTREAM: 4923 bases
Gm03	19399176	A	G	SNP	Glyma03g15130	UPSTREAM: 4915 bases
Gm03	19399210	A	G	SNP	Glyma03g15130	UPSTREAM: 4881 bases
Gm03	19399213	A	T	SNP	Glyma03g15130	UPSTREAM: 4878 bases
Gm03	19399214	T	A	SNP	Glyma03g15130	UPSTREAM: 4877 bases
Gm03	19399220	G	A	SNP	Glyma03g15130	UPSTREAM: 4871 bases
Gm03	19399235	C	T	SNP	Glyma03g15130	UPSTREAM: 4856 bases
Gm03	19399250	G	T	SNP	Glyma03g15130	UPSTREAM: 4841 bases
Gm03	19399284	T	G	SNP	Glyma03g15130	UPSTREAM: 4807 bases
Gm03	19399406	A	C	SNP	Glyma03g15130	UPSTREAM: 4685 bases
Gm03	19399622	G	A	SNP	Glyma03g15130	UPSTREAM: 4469 bases
Gm03	19399745	T	C	SNP	Glyma03g15130	UPSTREAM: 4346 bases
Gm03	19399790	A	T	SNP	Glyma03g15130	UPSTREAM: 4301 bases
Gm03	19400059	G	A	SNP	Glyma03g15130	UPSTREAM: 4032 bases
Gm03	19400119	T	G	SNP	Glyma03g15130	UPSTREAM: 3972 bases
Gm03	19400151	T	C	SNP	Glyma03g15130	UPSTREAM: 3940 bases
Gm03	19400383	C	G	SNP	Glyma03g15130	UPSTREAM: 3708 bases
Gm03	19400406	C	G	SNP	Glyma03g15130	UPSTREAM: 3685 bases
Gm03	19400540	T	G	SNP	Glyma03g15130	UPSTREAM: 3551 bases
Gm03	19400888	C	A	SNP	Glyma03g15130	UPSTREAM: 3203 bases
Gm03	19400917	T	C	SNP	Glyma03g15130	UPSTREAM: 3174 bases
Gm03	19400929	T	A	SNP	Glyma03g15130	UPSTREAM: 3162 bases
Gm03	19401222	G	A	SNP	Glyma03g15130	UPSTREAM: 2869 bases
Gm03	19401328	T	C	SNP	Glyma03g15130	UPSTREAM: 2763 bases
Gm03	19401432	C	T	SNP	Glyma03g15130	UPSTREAM: 2659 bases
Gm03	19401460	G	A	SNP	Glyma03g15130	UPSTREAM: 2631 bases
Gm03	19401471	T	A	SNP	Glyma03g15130	UPSTREAM: 2620 bases
Gm03	19401472	G	A	SNP	Glyma03g15130	UPSTREAM: 2619 bases
Gm03	19401475	C	T	SNP	Glyma03g15130	UPSTREAM: 2616 bases
Gm03	19401483	A	C	SNP	Glyma03g15130	UPSTREAM: 2608 bases
Gm03	19401484	G	A	SNP	Glyma03g15130	UPSTREAM: 2607 bases
Gm03	19401492	T	C	SNP	Glyma03g15130	UPSTREAM: 2599 bases
Gm03	19401501	A	C	SNP	Glyma03g15130	UPSTREAM: 2590 bases
Gm03	19401507	G	A	SNP	Glyma03g15130	UPSTREAM: 2584 bases
Gm03	19401510	T	C	SNP	Glyma03g15130	UPSTREAM: 2581 bases
Gm03	19401517	G	A	SNP	Glyma03g15130	UPSTREAM: 2574 bases
Gm03	19401567	T	C	SNP	Glyma03g15130	UPSTREAM: 2524 bases
Gm03	19401574	A	G	SNP	Glyma03g15130	UPSTREAM: 2517 bases
Gm03	19401583	G	T	SNP	Glyma03g15130	UPSTREAM: 2508 bases
Gm03	19401616	G	A	SNP	Glyma03g15130	UPSTREAM: 2475 bases
Gm03	19401625	T	C	SNP	Glyma03g15130	UPSTREAM: 2466 bases
Gm03	19401647	G	A	SNP	Glyma03g15130	UPSTREAM: 2444 bases
Gm03	19401656	C	T	SNP	Glyma03g15130	UPSTREAM: 2435 bases
Gm03	19401679	T	C	SNP	Glyma03g15130	UPSTREAM: 2412 bases
Gm03	19401709	C	T	SNP	Glyma03g15130	UPSTREAM: 2382 bases
Gm03	19401739	T	C	SNP	Glyma03g15130	UPSTREAM: 2352 bases
Gm03	19401753	C	T	SNP	Glyma03g15130	UPSTREAM: 2338 bases
Gm03	19401762	C	T	SNP	Glyma03g15130	UPSTREAM: 2329 bases
Gm03	19401766	G	A	SNP	Glyma03g15130	UPSTREAM: 2325 bases
Gm03	19401785	T	A	SNP	Glyma03g15130	UPSTREAM: 2306 bases
Gm03	19401790	C	T	SNP	Glyma03g15130	UPSTREAM: 2301 bases
Gm03	19401803	C	T	SNP	Glyma03g15130	UPSTREAM: 2288 bases
Gm03	19401820	C	T	SNP	Glyma03g15130	UPSTREAM: 2271 bases
Gm03	19401857	A	G	SNP	Glyma03g15130	UPSTREAM: 2234 bases
Gm03	19401941	T	C	SNP	Glyma03g15130	UPSTREAM: 2150 bases
Gm03	19401986	T	G	SNP	Glyma03g15130	UPSTREAM: 2105 bases
Gm03	19402110	G	A	SNP	Glyma03g15130	UPSTREAM: 1981 bases
Gm03	19402126	A	C	SNP	Glyma03g15130	UPSTREAM: 1965 bases
Gm03	19402129	G	A	SNP	Glyma03g15130	UPSTREAM: 1962 bases
Gm03	19402145	T	G	SNP	Glyma03g15130	UPSTREAM: 1946 bases
Gm03	19402158	C	T	SNP	Glyma03g15130	UPSTREAM: 1933 bases
Gm03	19402163	G	C	SNP	Glyma03g15130	UPSTREAM: 1928 bases
Gm03	19402185	G	A	SNP	Glyma03g15130	UPSTREAM: 1906 bases
Gm03	19402202	C	A	SNP	Glyma03g15130	UPSTREAM: 1889 bases
Gm03	19402203	G	A	SNP	Glyma03g15130	UPSTREAM: 1888 bases
Gm03	19402345	C	G	SNP	Glyma03g15130	UPSTREAM: 1746 bases
Gm03	19402353	C	A	SNP	Glyma03g15130	UPSTREAM: 1738 bases
Gm03	19402434	T	A	SNP	Glyma03g15130	UPSTREAM: 1657 bases
Gm03	19402550	C	T	SNP	Glyma03g15130	UPSTREAM: 1541 bases
Gm03	19402579	A	C	SNP	Glyma03g15130	UPSTREAM: 1512 bases
Gm03	19402599	G	A	SNP	Glyma03g15130	UPSTREAM: 1492 bases
Gm03	19402908	G	A	SNP	Glyma03g15130	UPSTREAM: 1183 bases
Gm03	19403278	C	T	SNP	Glyma03g15130	UPSTREAM: 813 bases
Gm03	19403712	C	A	SNP	Glyma03g15130	UPSTREAM: 379 bases
Gm03	19403722	G	T	SNP	Glyma03g15130	UPSTREAM: 369 bases
Gm03	19403727	G	C	SNP	Glyma03g15130	UPSTREAM: 364 bases
Gm03	19403774	C	T	SNP	Glyma03g15130	UPSTREAM: 317 bases
Gm03	19404172	T	A	SNP	Glyma03g15130	UTR_5_PRIME: 35 bases from TSS
Gm03	19404502	C	T	SNP	Glyma03g15130	INTRON					546
Gm03	19404503	C	T	SNP	Glyma03g15130	INTRON					546
Gm03	19404537	C	T	SNP	Glyma03g15130	INTRON					546
Gm03	19404563	G	A	SNP	Glyma03g15130	INTRON					546
Gm03	19404643	C	T	SNP	Glyma03g15130	INTRON					546
Gm03	19404786	T	G	SNP	Glyma03g15130	NON_SYNONYMOUS_CODING	C/G	Tgc/Ggc	57	0	546
Gm03	19405232	C	A	SNP	Glyma03g15130	INTRON					546
Gm03	19405280	G	C	SNP	Glyma03g15130	INTRON					546
Gm03	19405365	G	T	SNP	Glyma03g15130	INTRON					546
Gm03	19405484	C	T	SNP	Glyma03g15130	INTRON					546
Gm03	19405789	T	C	SNP	Glyma03g15130	INTRON					546
Gm03	19405790	A	G	SNP	Glyma03g15130	INTRON					546
Gm03	19405794	T	A	SNP	Glyma03g15130	INTRON					546
Gm03	19405866	A	C	SNP	Glyma03g15130	INTRON					546
Gm03	19406007	T	G	SNP	Glyma03g15130	INTRON					546
Gm03	19406024	A	T	SNP	Glyma03g15130	INTRON					546
Gm03	19406068	T	C	SNP	Glyma03g15130	INTRON					546
Gm03	19406272	A	T	SNP	Glyma03g15130	INTRON					546
Gm03	19406427	A	C	SNP	Glyma03g15130	NON_SYNONYMOUS_CODING	M/L	Atg/Ctg	153	0	546
Gm03	19406473	A	C	SNP	Glyma03g15130	NON_SYNONYMOUS_CODING	E/A	gAg/gCg	168	0	546
Gm03	19406483	T	A	SNP	Glyma03g15130	SYNONYMOUS_CODING	T/T	acT/acA	171	3	546
Gm03	19406909	T	G	SNP	Glyma03g15130	DOWNSTREAM: 113 bases
Gm03	19407017	T	A	SNP	Glyma03g15130	DOWNSTREAM: 221 bases
Gm03	19407040	G	A	SNP	Glyma03g15130	DOWNSTREAM: 244 bases
Gm03	19407079	C	G	SNP	Glyma03g15130	DOWNSTREAM: 283 bases
Gm03	19407128	C	T	SNP	Glyma03g15130	DOWNSTREAM: 332 bases
Gm03	19407147	A	G	SNP	Glyma03g15130	DOWNSTREAM: 351 bases
Gm03	19407172	A	G	SNP	Glyma03g15130	DOWNSTREAM: 376 bases
Gm03	19407335	T	A	SNP	Glyma03g15130	DOWNSTREAM: 539 bases
Gm03	19407652	A	G	SNP	Glyma03g15130	DOWNSTREAM: 856 bases
Gm03	19408108	T	A	SNP	Glyma03g15130	DOWNSTREAM: 1312 bases
Gm03	19408109	T	A	SNP	Glyma03g15130	DOWNSTREAM: 1313 bases
Gm03	19408120	A	T	SNP	Glyma03g15130	DOWNSTREAM: 1324 bases
Gm03	19408300	A	T	SNP	Glyma03g15130	DOWNSTREAM: 1504 bases
Gm03	19408315	A	T	SNP	Glyma03g15130	DOWNSTREAM: 1519 bases
Gm03	19408326	A	T	SNP	Glyma03g15130	DOWNSTREAM: 1530 bases
Gm03	19408347	T	C	SNP	Glyma03g15130	DOWNSTREAM: 1551 bases
Gm03	19408366	A	C	SNP	Glyma03g15130	DOWNSTREAM: 1570 bases
Gm03	19408431	C	T	SNP	Glyma03g15130	DOWNSTREAM: 1635 bases
Gm03	19408438	T	C	SNP	Glyma03g15130	DOWNSTREAM: 1642 bases
Gm03	19408523	G	A	SNP	Glyma03g15130	DOWNSTREAM: 1727 bases
Gm03	19408576	C	T	SNP	Glyma03g15130	DOWNSTREAM: 1780 bases
Gm03	19408591	C	T	SNP	Glyma03g15130	DOWNSTREAM: 1795 bases
Gm03	19408617	G	A	SNP	Glyma03g15130	DOWNSTREAM: 1821 bases
Gm03	19408653	T	G	SNP	Glyma03g15130	DOWNSTREAM: 1857 bases
Gm03	19408676	C	T	SNP	Glyma03g15130	DOWNSTREAM: 1880 bases
Gm03	19408736	G	A	SNP	Glyma03g15130	DOWNSTREAM: 1940 bases
Gm03	19408738	A	T	SNP	Glyma03g15130	DOWNSTREAM: 1942 bases
Gm03	19408780	G	A	SNP	Glyma03g15130	DOWNSTREAM: 1984 bases
Gm03	19408803	C	G	SNP	Glyma03g15130	DOWNSTREAM: 2007 bases
Gm03	19408809	G	A	SNP	Glyma03g15130	DOWNSTREAM: 2013 bases
Gm03	19408861	T	A	SNP	Glyma03g15130	DOWNSTREAM: 2065 bases
Gm03	19408955	C	T	SNP	Glyma03g15130	DOWNSTREAM: 2159 bases
Gm03	19408977	G	A	SNP	Glyma03g15130	DOWNSTREAM: 2181 bases
Gm03	19408991	G	A	SNP	Glyma03g15130	DOWNSTREAM: 2195 bases
Gm03	19409020	C	T	SNP	Glyma03g15130	DOWNSTREAM: 2224 bases
Gm03	19409154	G	A	SNP	Glyma03g15130	DOWNSTREAM: 2358 bases
Gm03	19409170	A	T	SNP	Glyma03g15130	DOWNSTREAM: 2374 bases
Gm03	19409203	T	G	SNP	Glyma03g15130	DOWNSTREAM: 2407 bases
Gm03	19409240	G	A	SNP	Glyma03g15130	DOWNSTREAM: 2444 bases
Gm03	19409286	G	A	SNP	Glyma03g15130	DOWNSTREAM: 2490 bases
Gm03	19409343	G	A	SNP	Glyma03g15130	DOWNSTREAM: 2547 bases
Gm03	19409399	T	C	SNP	Glyma03g15130	DOWNSTREAM: 2603 bases
Gm03	19409457	A	G	SNP	Glyma03g15130	DOWNSTREAM: 2661 bases
Gm03	19409564	G	A	SNP	Glyma03g15130	DOWNSTREAM: 2768 bases
Gm03	19409605	A	G	SNP	Glyma03g15130	DOWNSTREAM: 2809 bases
Gm03	19409609	G	T	SNP	Glyma03g15130	DOWNSTREAM: 2813 bases
Gm03	19409688	T	C	SNP	Glyma03g15130	DOWNSTREAM: 2892 bases
Gm03	19409709	G	A	SNP	Glyma03g15130	DOWNSTREAM: 2913 bases
Gm03	19409711	A	C	SNP	Glyma03g15130	DOWNSTREAM: 2915 bases
Gm03	19409870	A	G	SNP	Glyma03g15130	DOWNSTREAM: 3074 bases
Gm03	19409881	T	C	SNP	Glyma03g15130	DOWNSTREAM: 3085 bases
Gm03	19409900	G	A	SNP	Glyma03g15130	DOWNSTREAM: 3104 bases
Gm03	19410050	C	T	SNP	Glyma03g15130	DOWNSTREAM: 3254 bases
Gm03	19410184	C	T	SNP	Glyma03g15130	DOWNSTREAM: 3388 bases
Gm03	19410292	C	T	SNP	Glyma03g15130	DOWNSTREAM: 3496 bases
Gm03	19410339	C	T	SNP	Glyma03g15130	DOWNSTREAM: 3543 bases
Gm03	19410356	C	T	SNP	Glyma03g15130	DOWNSTREAM: 3560 bases
Gm03	19410411	A	G	SNP	Glyma03g15130	DOWNSTREAM: 3615 bases
Gm03	19410542	T	C	SNP	Glyma03g15130	DOWNSTREAM: 3746 bases
Gm03	19410578	C	G	SNP	Glyma03g15130	DOWNSTREAM: 3782 bases
Gm03	19410669	C	T	SNP	Glyma03g15130	DOWNSTREAM: 3873 bases
Gm03	19410843	C	T	SNP	Glyma03g15130	DOWNSTREAM: 4047 bases
Gm03	19410889	C	T	SNP	Glyma03g15130	DOWNSTREAM: 4093 bases
Gm03	19410904	A	G	SNP	Glyma03g15130	DOWNSTREAM: 4108 bases
Gm03	19410907	C	T	SNP	Glyma03g15130	DOWNSTREAM: 4111 bases
Gm03	19410917	T	C	SNP	Glyma03g15130	DOWNSTREAM: 4121 bases
Gm03	19410982	G	A	SNP	Glyma03g15130	DOWNSTREAM: 4186 bases
Gm03	19411006	G	A	SNP	Glyma03g15130	DOWNSTREAM: 4210 bases
Gm03	19411071	A	G	SNP	Glyma03g15130	DOWNSTREAM: 4275 bases
Gm03	19411083	C	T	SNP	Glyma03g15130	DOWNSTREAM: 4287 bases
Gm03	19411128	G	A	SNP	Glyma03g15130	DOWNSTREAM: 4332 bases
Gm03	19411201	T	C	SNP	Glyma03g15130	DOWNSTREAM: 4405 bases
Gm03	19411214	A	T	SNP	Glyma03g15130	DOWNSTREAM: 4418 bases
Gm03	19411231	A	G	SNP	Glyma03g15130	DOWNSTREAM: 4435 bases
Gm03	19411254	C	T	SNP	Glyma03g15130	DOWNSTREAM: 4458 bases
Gm03	19411266	G	T	SNP	Glyma03g15130	DOWNSTREAM: 4470 bases
Gm03	19411282	G	A	SNP	Glyma03g15130	DOWNSTREAM: 4486 bases
Gm03	19411304	G	T	SNP	Glyma03g15130	DOWNSTREAM: 4508 bases
Gm03	19411365	C	T	SNP	Glyma03g15130	DOWNSTREAM: 4569 bases
Gm03	19411457	C	T	SNP	Glyma03g15130	DOWNSTREAM: 4661 bases
Gm03	19411475	G	A	SNP	Glyma03g15130	DOWNSTREAM: 4679 bases
Gm03	19411493	C	T	SNP	Glyma03g15130	DOWNSTREAM: 4697 bases
Gm03	19411556	A	G	SNP	Glyma03g15130	DOWNSTREAM: 4760 bases
Gm03	19411573	C	T	SNP	Glyma03g15130	DOWNSTREAM: 4777 bases
Gm03	19411676	A	C	SNP	Glyma03g15130	DOWNSTREAM: 4880 bases
Gm03	19411695	C	T	SNP	Glyma03g15130	DOWNSTREAM: 4899 bases
Gm03	19411696	C	T	SNP	Glyma03g15130	DOWNSTREAM: 4900 bases
Gm03	19411713	T	C	SNP	Glyma03g15130	DOWNSTREAM: 4917 bases
Gm03	19411784	G	T	SNP	Glyma03g15130	DOWNSTREAM: 4988 bases
Gm03	19416116	A	C	SNP	Glyma03g15160	DOWNSTREAM: 4899 bases
Gm03	19416140	A	T	SNP	Glyma03g15160	DOWNSTREAM: 4875 bases
Gm03	19416197	G	A	SNP	Glyma03g15160	DOWNSTREAM: 4818 bases
Gm03	19416247	G	A	SNP	Glyma03g15160	DOWNSTREAM: 4768 bases
Gm03	19416249	T	A	SNP	Glyma03g15160	DOWNSTREAM: 4766 bases
Gm03	19416304	G	A	SNP	Glyma03g15160	DOWNSTREAM: 4711 bases
Gm03	19416338	T	A	SNP	Glyma03g15160	DOWNSTREAM: 4677 bases
Gm03	19416660	A	G	SNP	Glyma03g15160	DOWNSTREAM: 4355 bases
Gm03	19416740	T	C	SNP	Glyma03g15160	DOWNSTREAM: 4275 bases
Gm03	19416770	T	G	SNP	Glyma03g15160	DOWNSTREAM: 4245 bases
Gm03	19416858	T	G	SNP	Glyma03g15160	DOWNSTREAM: 4157 bases
Gm03	19416869	C	G	SNP	Glyma03g15160	DOWNSTREAM: 4146 bases
Gm03	19416996	C	A	SNP	Glyma03g15160	DOWNSTREAM: 4019 bases
Gm03	19417043	A	G	SNP	Glyma03g15160	DOWNSTREAM: 3972 bases
Gm03	19417080	G	A	SNP	Glyma03g15160	DOWNSTREAM: 3935 bases
Gm03	19417137	G	T	SNP	Glyma03g15160	DOWNSTREAM: 3878 bases
Gm03	19417272	T	C	SNP	Glyma03g15160	DOWNSTREAM: 3743 bases
Gm03	19417279	C	T	SNP	Glyma03g15160	DOWNSTREAM: 3736 bases
Gm03	19417294	T	A	SNP	Glyma03g15160	DOWNSTREAM: 3721 bases
Gm03	19417529	C	T	SNP	Glyma03g15160	DOWNSTREAM: 3486 bases
Gm03	19417593	G	A	SNP	Glyma03g15160	DOWNSTREAM: 3422 bases
Gm03	19417664	C	T	SNP	Glyma03g15160	DOWNSTREAM: 3351 bases
Gm03	19417809	C	T	SNP	Glyma03g15160	DOWNSTREAM: 3206 bases
Gm03	19417836	C	A	SNP	Glyma03g15160	DOWNSTREAM: 3179 bases
Gm03	19417883	A	T	SNP	Glyma03g15160	DOWNSTREAM: 3132 bases
Gm03	19417947	A	T	SNP	Glyma03g15160	DOWNSTREAM: 3068 bases
Gm03	19418009	T	C	SNP	Glyma03g15160	DOWNSTREAM: 3006 bases
Gm03	19418011	G	A	SNP	Glyma03g15160	DOWNSTREAM: 3004 bases
Gm03	19418022	A	G	SNP	Glyma03g15160	DOWNSTREAM: 2993 bases
Gm03	19418074	C	T	SNP	Glyma03g15160	DOWNSTREAM: 2941 bases
Gm03	19418083	C	T	SNP	Glyma03g15160	DOWNSTREAM: 2932 bases
Gm03	19418092	C	A	SNP	Glyma03g15160	DOWNSTREAM: 2923 bases
Gm03	19418103	C	T	SNP	Glyma03g15160	DOWNSTREAM: 2912 bases
Gm03	19418134	C	A	SNP	Glyma03g15160	DOWNSTREAM: 2881 bases
Gm03	19418147	C	T	SNP	Glyma03g15160	DOWNSTREAM: 2868 bases
Gm03	19418158	C	T	SNP	Glyma03g15160	DOWNSTREAM: 2857 bases
Gm03	19418160	G	A	SNP	Glyma03g15160	DOWNSTREAM: 2855 bases
Gm03	19418167	G	A	SNP	Glyma03g15160	DOWNSTREAM: 2848 bases
Gm03	19418175	C	T	SNP	Glyma03g15160	DOWNSTREAM: 2840 bases
Gm03	19418199	C	G	SNP	Glyma03g15160	DOWNSTREAM: 2816 bases
Gm03	19418220	T	C	SNP	Glyma03g15160	DOWNSTREAM: 2795 bases
Gm03	19418239	G	A	SNP	Glyma03g15160	DOWNSTREAM: 2776 bases
Gm03	19418242	G	A	SNP	Glyma03g15160	DOWNSTREAM: 2773 bases
Gm03	19418252	G	A	SNP	Glyma03g15160	DOWNSTREAM: 2763 bases
Gm03	19418285	T	G	SNP	Glyma03g15160	DOWNSTREAM: 2730 bases
Gm03	19418325	T	G	SNP	Glyma03g15160	DOWNSTREAM: 2690 bases
Gm03	19418330	G	A	SNP	Glyma03g15160	DOWNSTREAM: 2685 bases
Gm03	19418339	T	C	SNP	Glyma03g15160	DOWNSTREAM: 2676 bases
Gm03	19418421	G	A	SNP	Glyma03g15160	DOWNSTREAM: 2594 bases
Gm03	19418422	C	T	SNP	Glyma03g15160	DOWNSTREAM: 2593 bases
Gm03	19418441	C	T	SNP	Glyma03g15160	DOWNSTREAM: 2574 bases
Gm03	19418463	G	A	SNP	Glyma03g15160	DOWNSTREAM: 2552 bases
Gm03	19418499	G	T	SNP	Glyma03g15160	DOWNSTREAM: 2516 bases
Gm03	19418528	C	T	SNP	Glyma03g15160	DOWNSTREAM: 2487 bases
Gm03	19418685	G	A	SNP	Glyma03g15160	DOWNSTREAM: 2330 bases
Gm03	19418715	T	C	SNP	Glyma03g15160	DOWNSTREAM: 2300 bases
Gm03	19418762	C	T	SNP	Glyma03g15160	DOWNSTREAM: 2253 bases
Gm03	19418764	G	C	SNP	Glyma03g15160	DOWNSTREAM: 2251 bases
Gm03	19418819	G	A	SNP	Glyma03g15160	DOWNSTREAM: 2196 bases
Gm03	19418834	A	C	SNP	Glyma03g15160	DOWNSTREAM: 2181 bases
Gm03	19418859	T	C	SNP	Glyma03g15160	DOWNSTREAM: 2156 bases
Gm03	19418877	C	T	SNP	Glyma03g15160	DOWNSTREAM: 2138 bases
Gm03	19418894	C	A	SNP	Glyma03g15160	DOWNSTREAM: 2121 bases
Gm03	19418903	C	T	SNP	Glyma03g15160	DOWNSTREAM: 2112 bases
Gm03	19418922	T	C	SNP	Glyma03g15160	DOWNSTREAM: 2093 bases
Gm03	19418958	G	A	SNP	Glyma03g15160	DOWNSTREAM: 2057 bases
Gm03	19418975	G	A	SNP	Glyma03g15160	DOWNSTREAM: 2040 bases
Gm03	19419036	T	C	SNP	Glyma03g15160	DOWNSTREAM: 1979 bases
Gm03	19419088	T	C	SNP	Glyma03g15160	DOWNSTREAM: 1927 bases
Gm03	19419091	T	C	SNP	Glyma03g15160	DOWNSTREAM: 1924 bases
Gm03	19419096	C	A	SNP	Glyma03g15160	DOWNSTREAM: 1919 bases
Gm03	19419117	C	T	SNP	Glyma03g15160	DOWNSTREAM: 1898 bases
Gm03	19419146	T	C	SNP	Glyma03g15160	DOWNSTREAM: 1869 bases
Gm03	19419158	T	C	SNP	Glyma03g15160	DOWNSTREAM: 1857 bases
Gm03	19419168	C	T	SNP	Glyma03g15160	DOWNSTREAM: 1847 bases
Gm03	19419209	C	T	SNP	Glyma03g15160	DOWNSTREAM: 1806 bases
Gm03	19419255	G	A	SNP	Glyma03g15160	DOWNSTREAM: 1760 bases
Gm03	19419272	T	C	SNP	Glyma03g15160	DOWNSTREAM: 1743 bases
Gm03	19419295	C	T	SNP	Glyma03g15160	DOWNSTREAM: 1720 bases
Gm03	19419305	G	A	SNP	Glyma03g15160	DOWNSTREAM: 1710 bases
Gm03	19419311	C	T	SNP	Glyma03g15160	DOWNSTREAM: 1704 bases
Gm03	19419338	T	G	SNP	Glyma03g15160	DOWNSTREAM: 1677 bases
Gm03	19419345	G	A	SNP	Glyma03g15160	DOWNSTREAM: 1670 bases
Gm03	19419366	T	C	SNP	Glyma03g15160	DOWNSTREAM: 1649 bases
Gm03	19419375	C	T	SNP	Glyma03g15160	DOWNSTREAM: 1640 bases
Gm03	19419392	C	T	SNP	Glyma03g15160	DOWNSTREAM: 1623 bases
Gm03	19419396	T	A	SNP	Glyma03g15160	DOWNSTREAM: 1619 bases
Gm03	19419441	C	T	SNP	Glyma03g15160	DOWNSTREAM: 1574 bases
Gm03	19419494	A	T	SNP	Glyma03g15160	DOWNSTREAM: 1521 bases
Gm03	19419499	C	T	SNP	Glyma03g15160	DOWNSTREAM: 1516 bases
Gm03	19419502	G	A	SNP	Glyma03g15160	DOWNSTREAM: 1513 bases
Gm03	19419503	C	T	SNP	Glyma03g15160	DOWNSTREAM: 1512 bases
Gm03	19419561	A	G	SNP	Glyma03g15160	DOWNSTREAM: 1454 bases
Gm03	19419567	A	G	SNP	Glyma03g15160	DOWNSTREAM: 1448 bases
Gm03	19419600	G	A	SNP	Glyma03g15160	DOWNSTREAM: 1415 bases
Gm03	19419657	C	G	SNP	Glyma03g15160	DOWNSTREAM: 1358 bases
Gm03	19419662	T	C	SNP	Glyma03g15160	DOWNSTREAM: 1353 bases
Gm03	19419801	C	T	SNP	Glyma03g15160	DOWNSTREAM: 1214 bases
Gm03	19419841	A	T	SNP	Glyma03g15160	DOWNSTREAM: 1174 bases
Gm03	19419909	C	G	SNP	Glyma03g15160	DOWNSTREAM: 1106 bases
Gm03	19420003	A	G	SNP	Glyma03g15160	DOWNSTREAM: 1012 bases
Gm03	19420022	A	C	SNP	Glyma03g15160	DOWNSTREAM: 993 bases
Gm03	19420374	T	C	SNP	Glyma03g15160	DOWNSTREAM: 641 bases
Gm03	19420412	C	T	SNP	Glyma03g15160	DOWNSTREAM: 603 bases
Gm03	19420414	A	G	SNP	Glyma03g15160	DOWNSTREAM: 601 bases
Gm03	19420491	C	T	SNP	Glyma03g15160	DOWNSTREAM: 524 bases
Gm03	19420578	C	T	SNP	Glyma03g15160	DOWNSTREAM: 437 bases
Gm03	19420654	C	A	SNP	Glyma03g15160	DOWNSTREAM: 361 bases
Gm03	19420683	C	T	SNP	Glyma03g15160	DOWNSTREAM: 332 bases
Gm03	19420742	G	T	SNP	Glyma03g15160	DOWNSTREAM: 273 bases
Gm03	19420747	A	T	SNP	Glyma03g15160	DOWNSTREAM: 268 bases
Gm03	19420776	C	T	SNP	Glyma03g15160	DOWNSTREAM: 239 bases
Gm03	19421062	A	G	SNP	Glyma03g15160	NON_SYNONYMOUS_CODING	S/P	Tca/Cca	176	0	573
Gm03	19421066	T	C	SNP	Glyma03g15160	SYNONYMOUS_CODING	T/T	acA/acG	174	3	573
Gm03	19421375	T	A	SNP	Glyma03g15160	INTRON					573
Gm03	19421467	T	C	SNP	Glyma03g15160	INTRON					573
Gm03	19421473	A	T	SNP	Glyma03g15160	INTRON					573
Gm03	19421474	A	G	SNP	Glyma03g15160	INTRON					573
Gm03	19421563	A	G	SNP	Glyma03g15160	INTRON					573
Gm03	19421590	G	A	SNP	Glyma03g15160	INTRON					573
Gm03	19421619	A	C	SNP	Glyma03g15160	NON_SYNONYMOUS_CODING	I/S	aTt/aGt	95	0	573
Gm03	19421666	G	A	SNP	Glyma03g15160	INTRON					573
Gm03	19421718	T	A	SNP	Glyma03g15160	NON_SYNONYMOUS_CODING	Q/L	cAa/cTa	83	0	573
Gm03	19421719	G	C	SNP	Glyma03g15160	NON_SYNONYMOUS_CODING	Q/E	Caa/Gaa	83	0	573
Gm03	19421762	C	T	SNP	Glyma03g15160	SYNONYMOUS_CODING	K/K	aaG/aaA	68	1	573
Gm03	19421797	C	A	SNP	Glyma03g15160	INTRON					573
Gm03	19421812	A	C	SNP	Glyma03g15160	INTRON					573
Gm03	19421827	G	A	SNP	Glyma03g15160	INTRON					573
Gm03	19421893	A	C	SNP	Glyma03g15160	INTRON					573
Gm03	19421936	A	G	SNP	Glyma03g15160	INTRON					573
Gm03	19421960	A	G	SNP	Glyma03g15160	SYNONYMOUS_CODING	N/N	aaT/aaC	62	1	573
Gm03	19421962	T	C	SNP	Glyma03g15160	NON_SYNONYMOUS_CODING	N/D	Aat/Gat	62	0	573
Gm03	19422078	G	T	SNP	Glyma03g15160	STOP_GAINED	S/*	tCa/tAa	23	0	573
Gm03	19422126	C	A	SNP	Glyma03g15160	INTRON					573
Gm03	19422265	A	G	SNP	Glyma03g15160	INTRON					573
Gm03	19422625	G	A	SNP	Glyma03g15160	UPSTREAM: 288 bases
Gm03	19422845	G	A	SNP	Glyma03g15160	UPSTREAM: 508 bases
Gm03	19422933	T	C	SNP	Glyma03g15160	UPSTREAM: 596 bases
Gm03	19422994	T	A	SNP	Glyma03g15160	UPSTREAM: 657 bases
Gm03	19423068	C	G	SNP	Glyma03g15160	UPSTREAM: 731 bases
Gm03	19423125	G	A	SNP	Glyma03g15160	UPSTREAM: 788 bases
Gm03	19423214	G	T	SNP	Glyma03g15160	UPSTREAM: 877 bases
Gm03	19423228	T	A	SNP	Glyma03g15160	UPSTREAM: 891 bases
Gm03	19423278	G	A	SNP	Glyma03g15160	UPSTREAM: 941 bases
Gm03	19423282	T	C	SNP	Glyma03g15160	UPSTREAM: 945 bases
Gm03	19423321	T	C	SNP	Glyma03g15160	UPSTREAM: 984 bases
Gm03	19423335	A	G	SNP	Glyma03g15160	UPSTREAM: 998 bases
Gm03	19423347	C	T	SNP	Glyma03g15160	UPSTREAM: 1010 bases
Gm03	19423379	C	T	SNP	Glyma03g15160	UPSTREAM: 1042 bases
Gm03	19423395	G	A	SNP	Glyma03g15160	UPSTREAM: 1058 bases
Gm03	19423405	T	C	SNP	Glyma03g15160	UPSTREAM: 1068 bases
Gm03	19423406	A	C	SNP	Glyma03g15160	UPSTREAM: 1069 bases
Gm03	19423424	C	T	SNP	Glyma03g15160	UPSTREAM: 1087 bases
Gm03	19423466	A	C	SNP	Glyma03g15160	UPSTREAM: 1129 bases
Gm03	19423505	A	T	SNP	Glyma03g15160	UPSTREAM: 1168 bases
Gm03	19423544	T	G	SNP	Glyma03g15160	UPSTREAM: 1207 bases
Gm03	19423546	C	G	SNP	Glyma03g15160	UPSTREAM: 1209 bases
Gm03	19423628	C	T	SNP	Glyma03g15160	UPSTREAM: 1291 bases
Gm03	19423675	T	A	SNP	Glyma03g15160	UPSTREAM: 1338 bases
Gm03	19423734	A	C	SNP	Glyma03g15160	UPSTREAM: 1397 bases
Gm03	19423793	T	C	SNP	Glyma03g15160	UPSTREAM: 1456 bases
Gm03	19423894	C	A	SNP	Glyma03g15160	UPSTREAM: 1557 bases
Gm03	19423899	C	T	SNP	Glyma03g15160	UPSTREAM: 1562 bases
Gm03	19423906	C	T	SNP	Glyma03g15160	UPSTREAM: 1569 bases
Gm03	19424077	C	T	SNP	Glyma03g15160	UPSTREAM: 1740 bases
Gm03	19424091	C	G	SNP	Glyma03g15160	UPSTREAM: 1754 bases
Gm03	19424092	G	A	SNP	Glyma03g15160	UPSTREAM: 1755 bases
Gm03	19424267	T	C	SNP	Glyma03g15160	UPSTREAM: 1930 bases
Gm03	19424273	T	C	SNP	Glyma03g15160	UPSTREAM: 1936 bases
Gm03	19424295	A	T	SNP	Glyma03g15160	UPSTREAM: 1958 bases
Gm03	19424608	T	C	SNP	Glyma03g15160	UPSTREAM: 2271 bases
Gm03	19424616	G	A	SNP	Glyma03g15160	UPSTREAM: 2279 bases
Gm03	19424774	A	G	SNP	Glyma03g15160	UPSTREAM: 2437 bases
Gm03	19424828	T	G	SNP	Glyma03g15160	UPSTREAM: 2491 bases
Gm03	19424858	G	C	SNP	Glyma03g15160	UPSTREAM: 2521 bases
Gm03	19424979	T	A	SNP	Glyma03g15160	UPSTREAM: 2642 bases
Gm03	19424987	T	G	SNP	Glyma03g15160	UPSTREAM: 2650 bases
Gm03	19425018	T	C	SNP	Glyma03g15160	UPSTREAM: 2681 bases
Gm03	19425033	A	G	SNP	Glyma03g15160	UPSTREAM: 2696 bases
Gm03	19425043	C	G	SNP	Glyma03g15160	UPSTREAM: 2706 bases
Gm03	19425100	C	A	SNP	Glyma03g15160	UPSTREAM: 2763 bases
Gm03	19425183	G	A	SNP	Glyma03g15160	UPSTREAM: 2846 bases
Gm03	19425207	C	T	SNP	Glyma03g15160	UPSTREAM: 2870 bases
Gm03	19425249	C	T	SNP	Glyma03g15160	UPSTREAM: 2912 bases
Gm03	19425267	C	T	SNP	Glyma03g15160	UPSTREAM: 2930 bases
Gm03	19425603	A	T	SNP	Glyma03g15160	UPSTREAM: 3266 bases
Gm03	19425613	G	T	SNP	Glyma03g15160	UPSTREAM: 3276 bases
Gm03	19425617	T	G	SNP	Glyma03g15160	UPSTREAM: 3280 bases
Gm03	19425966	T	A	SNP	Glyma03g15160	UPSTREAM: 3629 bases
Gm03	19425979	A	G	SNP	Glyma03g15160	UPSTREAM: 3642 bases
Gm03	19425991	T	C	SNP	Glyma03g15160	UPSTREAM: 3654 bases
Gm03	19426023	G	A	SNP	Glyma03g15160	UPSTREAM: 3686 bases
Gm03	19426056	T	G	SNP	Glyma03g15160	UPSTREAM: 3719 bases
Gm03	19426124	T	A	SNP	Glyma03g15160	UPSTREAM: 3787 bases
Gm03	19426127	T	G	SNP	Glyma03g15160	UPSTREAM: 3790 bases
Gm03	19426155	G	T	SNP	Glyma03g15160	UPSTREAM: 3818 bases
Gm03	19426169	T	A	SNP	Glyma03g15160	UPSTREAM: 3832 bases
Gm03	19426306	T	C	SNP	Glyma03g15160	UPSTREAM: 3969 bases
Gm03	19426310	G	A	SNP	Glyma03g15160	UPSTREAM: 3973 bases
Gm03	19426317	G	A	SNP	Glyma03g15160	UPSTREAM: 3980 bases
Gm03	19426363	T	C	SNP	Glyma03g15160	UPSTREAM: 4026 bases
Gm03	19426396	G	A	SNP	Glyma03g15160	UPSTREAM: 4059 bases
Gm03	19426427	A	G	SNP	Glyma03g15160	UPSTREAM: 4090 bases
Gm03	19426432	A	G	SNP	Glyma03g15160	UPSTREAM: 4095 bases
Gm03	19426470	C	G	SNP	Glyma03g15160	UPSTREAM: 4133 bases
Gm03	19426557	T	A	SNP	Glyma03g15160	UPSTREAM: 4220 bases
Gm03	19426562	C	A	SNP	Glyma03g15160	UPSTREAM: 4225 bases
Gm03	19426585	T	G	SNP	Glyma03g15160	UPSTREAM: 4248 bases
Gm03	19426633	G	A	SNP	Glyma03g15160	UPSTREAM: 4296 bases
Gm03	19426736	G	A	SNP	Glyma03g15160	UPSTREAM: 4399 bases
Gm03	19426872	T	G	SNP	Glyma03g15160	UPSTREAM: 4535 bases
Gm03	19426877	C	T	SNP	Glyma03g15160	UPSTREAM: 4540 bases
Gm03	19426894	T	C	SNP	Glyma03g15160	UPSTREAM: 4557 bases
Gm03	19426934	G	C	SNP	Glyma03g15160	UPSTREAM: 4597 bases
Gm03	19427035	A	T	SNP	Glyma03g15160	UPSTREAM: 4698 bases
Gm03	19427102	C	A	SNP	Glyma03g15160	UPSTREAM: 4765 bases
Gm03	19427125	C	T	SNP	Glyma03g15160	UPSTREAM: 4788 bases
Gm03	19427126	A	G	SNP	Glyma03g15160	UPSTREAM: 4789 bases
Gm03	19427221	G	T	SNP	Glyma03g15160	UPSTREAM: 4884 bases
Gm03	19427223	T	C	SNP	Glyma03g15160	UPSTREAM: 4886 bases
Gm03	19427248	C	T	SNP	Glyma03g15160	UPSTREAM: 4911 bases
Gm03	19427324	G	A	SNP	Glyma03g15160	UPSTREAM: 4987 bases
Gm03	19427333	G	A	SNP	Glyma03g15160	UPSTREAM: 4996 bases
Gm03	19532358	A	C	SNP	Glyma03g15360	UPSTREAM: 4944 bases
Gm03	19532388	C	A	SNP	Glyma03g15360	UPSTREAM: 4914 bases
Gm03	19532405	A	G	SNP	Glyma03g15360	UPSTREAM: 4897 bases
Gm03	19532514	T	C	SNP	Glyma03g15360	UPSTREAM: 4788 bases
Gm03	19532615	G	T	SNP	Glyma03g15360	UPSTREAM: 4687 bases
Gm03	19532929	A	C	SNP	Glyma03g15360	UPSTREAM: 4373 bases
Gm03	19532981	G	A	SNP	Glyma03g15360	UPSTREAM: 4321 bases
Gm03	19533033	C	G	SNP	Glyma03g15360	UPSTREAM: 4269 bases
Gm03	19533036	G	T	SNP	Glyma03g15360	UPSTREAM: 4266 bases
Gm03	19533045	C	T	SNP	Glyma03g15360	UPSTREAM: 4257 bases
Gm03	19533108	C	T	SNP	Glyma03g15360	UPSTREAM: 4194 bases
Gm03	19533124	C	T	SNP	Glyma03g15360	UPSTREAM: 4178 bases
Gm03	19533126	A	G	SNP	Glyma03g15360	UPSTREAM: 4176 bases
Gm03	19533151	G	A	SNP	Glyma03g15360	UPSTREAM: 4151 bases
Gm03	19533240	C	T	SNP	Glyma03g15360	UPSTREAM: 4062 bases
Gm03	19533253	G	A	SNP	Glyma03g15360	UPSTREAM: 4049 bases
Gm03	19533285	G	A	SNP	Glyma03g15360	UPSTREAM: 4017 bases
Gm03	19533303	G	A	SNP	Glyma03g15360	UPSTREAM: 3999 bases
Gm03	19533366	C	T	SNP	Glyma03g15360	UPSTREAM: 3936 bases
Gm03	19533424	A	G	SNP	Glyma03g15360	UPSTREAM: 3878 bases
Gm03	19533443	C	A	SNP	Glyma03g15360	UPSTREAM: 3859 bases
Gm03	19533457	A	C	SNP	Glyma03g15360	UPSTREAM: 3845 bases
Gm03	19533458	A	G	SNP	Glyma03g15360	UPSTREAM: 3844 bases
Gm03	19533479	G	C	SNP	Glyma03g15360	UPSTREAM: 3823 bases
Gm03	19533483	G	A	SNP	Glyma03g15360	UPSTREAM: 3819 bases
Gm03	19533589	T	C	SNP	Glyma03g15360	UPSTREAM: 3713 bases
Gm03	19533660	G	A	SNP	Glyma03g15360	UPSTREAM: 3642 bases
Gm03	19533845	C	A	SNP	Glyma03g15360	UPSTREAM: 3457 bases
Gm03	19533849	T	A	SNP	Glyma03g15360	UPSTREAM: 3453 bases
Gm03	19533862	G	A	SNP	Glyma03g15360	UPSTREAM: 3440 bases
Gm03	19533870	A	T	SNP	Glyma03g15360	UPSTREAM: 3432 bases
Gm03	19533871	G	C	SNP	Glyma03g15360	UPSTREAM: 3431 bases
Gm03	19533880	T	C	SNP	Glyma03g15360	UPSTREAM: 3422 bases
Gm03	19533941	A	T	SNP	Glyma03g15360	UPSTREAM: 3361 bases
Gm03	19533952	C	A	SNP	Glyma03g15360	UPSTREAM: 3350 bases
Gm03	19533996	G	A	SNP	Glyma03g15360	UPSTREAM: 3306 bases
Gm03	19534031	C	T	SNP	Glyma03g15360	UPSTREAM: 3271 bases
Gm03	19534073	C	T	SNP	Glyma03g15360	UPSTREAM: 3229 bases
Gm03	19534112	G	A	SNP	Glyma03g15360	UPSTREAM: 3190 bases
Gm03	19534136	C	T	SNP	Glyma03g15360	UPSTREAM: 3166 bases
Gm03	19534154	C	G	SNP	Glyma03g15360	UPSTREAM: 3148 bases
Gm03	19534171	T	C	SNP	Glyma03g15360	UPSTREAM: 3131 bases
Gm03	19534182	T	C	SNP	Glyma03g15360	UPSTREAM: 3120 bases
Gm03	19534330	T	G	SNP	Glyma03g15360	UPSTREAM: 2972 bases
Gm03	19534345	G	A	SNP	Glyma03g15360	UPSTREAM: 2957 bases
Gm03	19534429	G	A	SNP	Glyma03g15360	UPSTREAM: 2873 bases
Gm03	19534619	G	C	SNP	Glyma03g15360	UPSTREAM: 2683 bases
Gm03	19534647	G	T	SNP	Glyma03g15360	UPSTREAM: 2655 bases
Gm03	19534664	A	G	SNP	Glyma03g15360	UPSTREAM: 2638 bases
Gm03	19534674	G	A	SNP	Glyma03g15360	UPSTREAM: 2628 bases
Gm03	19534781	T	C	SNP	Glyma03g15360	UPSTREAM: 2521 bases
Gm03	19534843	A	G	SNP	Glyma03g15360	UPSTREAM: 2459 bases
Gm03	19534868	A	G	SNP	Glyma03g15360	UPSTREAM: 2434 bases
Gm03	19534871	T	C	SNP	Glyma03g15360	UPSTREAM: 2431 bases
Gm03	19534885	G	T	SNP	Glyma03g15360	UPSTREAM: 2417 bases
Gm03	19534907	C	T	SNP	Glyma03g15360	UPSTREAM: 2395 bases
Gm03	19535131	A	G	SNP	Glyma03g15360	UPSTREAM: 2171 bases
Gm03	19535234	C	T	SNP	Glyma03g15360	UPSTREAM: 2068 bases
Gm03	19535241	T	C	SNP	Glyma03g15360	UPSTREAM: 2061 bases
Gm03	19535310	C	A	SNP	Glyma03g15360	UPSTREAM: 1992 bases
Gm03	19535322	C	T	SNP	Glyma03g15360	UPSTREAM: 1980 bases
Gm03	19535344	A	C	SNP	Glyma03g15360	UPSTREAM: 1958 bases
Gm03	19535470	T	C	SNP	Glyma03g15360	UPSTREAM: 1832 bases
Gm03	19535483	T	A	SNP	Glyma03g15360	UPSTREAM: 1819 bases
Gm03	19535530	T	A	SNP	Glyma03g15360	UPSTREAM: 1772 bases
Gm03	19535563	A	G	SNP	Glyma03g15360	UPSTREAM: 1739 bases
Gm03	19535649	T	C	SNP	Glyma03g15360	UPSTREAM: 1653 bases
Gm03	19535681	G	T	SNP	Glyma03g15360	UPSTREAM: 1621 bases
Gm03	19535809	C	T	SNP	Glyma03g15360	UPSTREAM: 1493 bases
Gm03	19535892	G	A	SNP	Glyma03g15360	UPSTREAM: 1410 bases
Gm03	19535932	T	C	SNP	Glyma03g15360	UPSTREAM: 1370 bases
Gm03	19535934	G	A	SNP	Glyma03g15360	UPSTREAM: 1368 bases
Gm03	19536003	G	C	SNP	Glyma03g15360	UPSTREAM: 1299 bases
Gm03	19536132	C	T	SNP	Glyma03g15360	UPSTREAM: 1170 bases
Gm03	19536139	A	T	SNP	Glyma03g15360	UPSTREAM: 1163 bases
Gm03	19536211	T	C	SNP	Glyma03g15360	UPSTREAM: 1091 bases
Gm03	19536287	C	T	SNP	Glyma03g15360	UPSTREAM: 1015 bases
Gm03	19536319	C	A	SNP	Glyma03g15360	UPSTREAM: 983 bases
Gm03	19536432	G	A	SNP	Glyma03g15360	UPSTREAM: 870 bases
Gm03	19536462	G	C	SNP	Glyma03g15360	UPSTREAM: 840 bases
Gm03	19536640	C	T	SNP	Glyma03g15360	UPSTREAM: 662 bases
Gm03	19536642	A	G	SNP	Glyma03g15360	UPSTREAM: 660 bases
Gm03	19536721	A	G	SNP	Glyma03g15360	UPSTREAM: 581 bases
Gm03	19536830	C	T	SNP	Glyma03g15360	UPSTREAM: 472 bases
Gm03	19536831	A	G	SNP	Glyma03g15360	UPSTREAM: 471 bases
Gm03	19536914	A	C	SNP	Glyma03g15360	UPSTREAM: 388 bases
Gm03	19537005	G	A	SNP	Glyma03g15360	UPSTREAM: 297 bases
Gm03	19537046	A	G	SNP	Glyma03g15360	UPSTREAM: 256 bases
Gm03	19537101	A	T	SNP	Glyma03g15360	UPSTREAM: 201 bases
Gm03	19537194	G	A	SNP	Glyma03g15360	UPSTREAM: 108 bases
Gm03	19537214	C	T	SNP	Glyma03g15360	UPSTREAM: 88 bases
Gm03	19537273	T	G	SNP	Glyma03g15360	UPSTREAM: 29 bases
Gm03	19537325	T	C	SNP	Glyma03g15360	NON_SYNONYMOUS_CODING	I/T	aTt/aCt	4	0	279
Gm03	19537447	C	T	SNP	Glyma03g15360	SYNONYMOUS_CODING	L/L	Cta/Tta	45	1	279
Gm03	19537620	T	G	SNP	Glyma03g15360	DOWNSTREAM: 27 bases
Gm03	19537637	G	A	SNP	Glyma03g15360	DOWNSTREAM: 44 bases
Gm03	19537761	C	T	SNP	Glyma03g15360	DOWNSTREAM: 168 bases
Gm03	19537775	A	G	SNP	Glyma03g15360	DOWNSTREAM: 182 bases
Gm03	19537778	T	A	SNP	Glyma03g15360	DOWNSTREAM: 185 bases
Gm03	19537825	A	G	SNP	Glyma03g15360	DOWNSTREAM: 232 bases
Gm03	19538086	T	C	SNP	Glyma03g15360	DOWNSTREAM: 493 bases
Gm03	19538126	A	G	SNP	Glyma03g15360	DOWNSTREAM: 533 bases
Gm03	19538140	A	C	SNP	Glyma03g15360	DOWNSTREAM: 547 bases
Gm03	19538151	G	A	SNP	Glyma03g15360	DOWNSTREAM: 558 bases
Gm03	19538177	C	T	SNP	Glyma03g15360	DOWNSTREAM: 584 bases
Gm03	19538256	A	T	SNP	Glyma03g15360	DOWNSTREAM: 663 bases
Gm03	19538323	G	T	SNP	Glyma03g15360	DOWNSTREAM: 730 bases
Gm03	19538340	G	A	SNP	Glyma03g15360	DOWNSTREAM: 747 bases
Gm03	19538381	G	A	SNP	Glyma03g15360	DOWNSTREAM: 788 bases
Gm03	19538466	C	T	SNP	Glyma03g15360	DOWNSTREAM: 873 bases
Gm03	19538471	C	A	SNP	Glyma03g15360	DOWNSTREAM: 878 bases
Gm03	19538520	C	G	SNP	Glyma03g15360	DOWNSTREAM: 927 bases
Gm03	19538523	T	C	SNP	Glyma03g15360	DOWNSTREAM: 930 bases
Gm03	19538583	T	G	SNP	Glyma03g15360	DOWNSTREAM: 990 bases
Gm03	19538750	T	C	SNP	Glyma03g15360	DOWNSTREAM: 1157 bases
Gm03	19538793	A	T	SNP	Glyma03g15360	DOWNSTREAM: 1200 bases
Gm03	19538849	A	G	SNP	Glyma03g15360	DOWNSTREAM: 1256 bases
Gm03	19538865	T	G	SNP	Glyma03g15360	DOWNSTREAM: 1272 bases
Gm03	19538963	C	T	SNP	Glyma03g15360	DOWNSTREAM: 1370 bases
Gm03	19538992	C	A	SNP	Glyma03g15360	DOWNSTREAM: 1399 bases
Gm03	19538996	T	C	SNP	Glyma03g15360	DOWNSTREAM: 1403 bases
Gm03	19539015	C	T	SNP	Glyma03g15360	DOWNSTREAM: 1422 bases
Gm03	19539020	C	T	SNP	Glyma03g15360	DOWNSTREAM: 1427 bases
Gm03	19539029	G	A	SNP	Glyma03g15360	DOWNSTREAM: 1436 bases
Gm03	19539201	G	A	SNP	Glyma03g15360	DOWNSTREAM: 1608 bases
Gm03	19539249	A	G	SNP	Glyma03g15360	DOWNSTREAM: 1656 bases
Gm03	19539257	A	G	SNP	Glyma03g15360	DOWNSTREAM: 1664 bases
Gm03	19539312	G	A	SNP	Glyma03g15360	DOWNSTREAM: 1719 bases
Gm03	19539353	G	A	SNP	Glyma03g15360	DOWNSTREAM: 1760 bases
Gm03	19539397	A	G	SNP	Glyma03g15360	DOWNSTREAM: 1804 bases
Gm03	19539424	G	A	SNP	Glyma03g15360	DOWNSTREAM: 1831 bases
Gm03	19539458	G	A	SNP	Glyma03g15360	DOWNSTREAM: 1865 bases
Gm03	19539466	C	T	SNP	Glyma03g15360	DOWNSTREAM: 1873 bases
Gm03	19539484	C	G	SNP	Glyma03g15360	DOWNSTREAM: 1891 bases
Gm03	19539495	G	A	SNP	Glyma03g15360	DOWNSTREAM: 1902 bases
Gm03	19539540	C	G	SNP	Glyma03g15360	DOWNSTREAM: 1947 bases
Gm03	19539646	C	T	SNP	Glyma03g15360	DOWNSTREAM: 2053 bases
Gm03	19539741	A	G	SNP	Glyma03g15360	DOWNSTREAM: 2148 bases
Gm03	19539842	G	A	SNP	Glyma03g15360	DOWNSTREAM: 2249 bases
Gm03	19539939	T	C	SNP	Glyma03g15360	DOWNSTREAM: 2346 bases
Gm03	19540010	G	T	SNP	Glyma03g15360	DOWNSTREAM: 2417 bases
Gm03	19540022	A	G	SNP	Glyma03g15360	DOWNSTREAM: 2429 bases
Gm03	19540058	G	A	SNP	Glyma03g15360	DOWNSTREAM: 2465 bases
Gm03	19540067	C	G	SNP	Glyma03g15360	DOWNSTREAM: 2474 bases
Gm03	19540239	A	G	SNP	Glyma03g15360	DOWNSTREAM: 2646 bases
Gm03	19540283	G	T	SNP	Glyma03g15360	DOWNSTREAM: 2690 bases
Gm03	19540392	C	T	SNP	Glyma03g15360	DOWNSTREAM: 2799 bases
Gm03	19540464	A	G	SNP	Glyma03g15360	DOWNSTREAM: 2871 bases
Gm03	19540503	C	T	SNP	Glyma03g15360	DOWNSTREAM: 2910 bases
Gm03	19540583	A	G	SNP	Glyma03g15360	DOWNSTREAM: 2990 bases
Gm03	19540586	T	A	SNP	Glyma03g15360	DOWNSTREAM: 2993 bases
Gm03	19540660	G	A	SNP	Glyma03g15360	DOWNSTREAM: 3067 bases
Gm03	19540722	C	T	SNP	Glyma03g15360	DOWNSTREAM: 3129 bases
Gm03	19540848	C	G	SNP	Glyma03g15360	DOWNSTREAM: 3255 bases
Gm03	19540897	C	T	SNP	Glyma03g15360	DOWNSTREAM: 3304 bases
Gm03	19540921	G	A	SNP	Glyma03g15360	DOWNSTREAM: 3328 bases
Gm03	19540955	A	G	SNP	Glyma03g15360	DOWNSTREAM: 3362 bases
Gm03	19541096	G	A	SNP	Glyma03g15360	DOWNSTREAM: 3503 bases
Gm03	19541125	G	C	SNP	Glyma03g15360	DOWNSTREAM: 3532 bases
Gm03	19541162	G	A	SNP	Glyma03g15360	DOWNSTREAM: 3569 bases
Gm03	19541323	A	G	SNP	Glyma03g15360	DOWNSTREAM: 3730 bases
Gm03	19541432	G	A	SNP	Glyma03g15360	DOWNSTREAM: 3839 bases
Gm03	19541579	T	A	SNP	Glyma03g15360	DOWNSTREAM: 3986 bases
Gm03	19541713	G	C	SNP	Glyma03g15360	DOWNSTREAM: 4120 bases
Gm03	19541722	C	T	SNP	Glyma03g15360	DOWNSTREAM: 4129 bases
Gm03	19541779	T	A	SNP	Glyma03g15360	DOWNSTREAM: 4186 bases
Gm03	19541786	G	C	SNP	Glyma03g15360	DOWNSTREAM: 4193 bases
Gm03	19541840	T	C	SNP	Glyma03g15360	DOWNSTREAM: 4247 bases
Gm03	19541869	C	A	SNP	Glyma03g15360	DOWNSTREAM: 4276 bases
Gm03	19541942	G	A	SNP	Glyma03g15360	DOWNSTREAM: 4349 bases
Gm03	19541968	G	T	SNP	Glyma03g15360	DOWNSTREAM: 4375 bases
Gm03	19541986	C	T	SNP	Glyma03g15360	DOWNSTREAM: 4393 bases
Gm03	19542010	C	A	SNP	Glyma03g15360	DOWNSTREAM: 4417 bases
Gm03	19542147	G	T	SNP	Glyma03g15360	DOWNSTREAM: 4554 bases
Gm03	19542237	G	A	SNP	Glyma03g15360	DOWNSTREAM: 4644 bases
Gm03	19542241	C	T	SNP	Glyma03g15360	DOWNSTREAM: 4648 bases
Gm03	19542274	C	A	SNP	Glyma03g15360	DOWNSTREAM: 4681 bases
Gm03	19542310	T	G	SNP	Glyma03g15360	DOWNSTREAM: 4717 bases
Gm03	19542335	G	C	SNP	Glyma03g15360	DOWNSTREAM: 4742 bases
Gm03	19542349	C	T	SNP	Glyma03g15360	DOWNSTREAM: 4756 bases
Gm03	19542385	C	A	SNP	Glyma03g15360	DOWNSTREAM: 4792 bases
Gm03	19542390	T	G	SNP	Glyma03g15360	DOWNSTREAM: 4797 bases
Gm03	19542453	A	G	SNP	Glyma03g15360	DOWNSTREAM: 4860 bases
Gm03	19542519	G	T	SNP	Glyma03g15360	DOWNSTREAM: 4926 bases
Gm03	19659894	A	C	SNP	Glyma03g15560	UPSTREAM: 4983 bases
Gm03	19659915	G	T	SNP	Glyma03g15560	UPSTREAM: 4962 bases
Gm03	19660047	C	T	SNP	Glyma03g15560	UPSTREAM: 4830 bases
Gm03	19660282	T	C	SNP	Glyma03g15560	UPSTREAM: 4595 bases
Gm03	19660336	C	G	SNP	Glyma03g15560	UPSTREAM: 4541 bases
Gm03	19660494	T	G	SNP	Glyma03g15560	UPSTREAM: 4383 bases
Gm03	19660534	G	A	SNP	Glyma03g15560	UPSTREAM: 4343 bases
Gm03	19660540	G	A	SNP	Glyma03g15560	UPSTREAM: 4337 bases
Gm03	19660600	T	C	SNP	Glyma03g15560	UPSTREAM: 4277 bases
Gm03	19660609	C	T	SNP	Glyma03g15560	UPSTREAM: 4268 bases
Gm03	19660682	G	A	SNP	Glyma03g15560	UPSTREAM: 4195 bases
Gm03	19660920	C	T	SNP	Glyma03g15560	UPSTREAM: 3957 bases
Gm03	19660930	G	A	SNP	Glyma03g15560	UPSTREAM: 3947 bases
Gm03	19661146	T	A	SNP	Glyma03g15560	UPSTREAM: 3731 bases
Gm03	19661154	A	T	SNP	Glyma03g15560	UPSTREAM: 3723 bases
Gm03	19661185	C	G	SNP	Glyma03g15560	UPSTREAM: 3692 bases
Gm03	19661262	T	A	SNP	Glyma03g15560	UPSTREAM: 3615 bases
Gm03	19661264	C	T	SNP	Glyma03g15560	UPSTREAM: 3613 bases
Gm03	19661328	A	C	SNP	Glyma03g15560	UPSTREAM: 3549 bases
Gm03	19661753	A	T	SNP	Glyma03g15560	UPSTREAM: 3124 bases
Gm03	19661764	G	A	SNP	Glyma03g15560	UPSTREAM: 3113 bases
Gm03	19661794	T	C	SNP	Glyma03g15560	UPSTREAM: 3083 bases
Gm03	19661802	A	T	SNP	Glyma03g15560	UPSTREAM: 3075 bases
Gm03	19661987	C	T	SNP	Glyma03g15560	UPSTREAM: 2890 bases
Gm03	19662188	G	A	SNP	Glyma03g15560	UPSTREAM: 2689 bases
Gm03	19662231	C	A	SNP	Glyma03g15560	UPSTREAM: 2646 bases
Gm03	19662381	A	G	SNP	Glyma03g15560	UPSTREAM: 2496 bases
Gm03	19662408	G	A	SNP	Glyma03g15560	UPSTREAM: 2469 bases
Gm03	19662413	C	T	SNP	Glyma03g15560	UPSTREAM: 2464 bases
Gm03	19662444	G	A	SNP	Glyma03g15560	UPSTREAM: 2433 bases
Gm03	19662464	T	C	SNP	Glyma03g15560	UPSTREAM: 2413 bases
Gm03	19662469	A	T	SNP	Glyma03g15560	UPSTREAM: 2408 bases
Gm03	19662528	A	G	SNP	Glyma03g15560	UPSTREAM: 2349 bases
Gm03	19662582	A	T	SNP	Glyma03g15560	UPSTREAM: 2295 bases
Gm03	19662595	T	C	SNP	Glyma03g15560	UPSTREAM: 2282 bases
Gm03	19662659	T	G	SNP	Glyma03g15560	UPSTREAM: 2218 bases
Gm03	19662722	A	G	SNP	Glyma03g15560	UPSTREAM: 2155 bases
Gm03	19662995	G	A	SNP	Glyma03g15560	UPSTREAM: 1882 bases
Gm03	19663047	C	T	SNP	Glyma03g15560	UPSTREAM: 1830 bases
Gm03	19663049	C	T	SNP	Glyma03g15560	UPSTREAM: 1828 bases
Gm03	19663359	G	A	SNP	Glyma03g15560	UPSTREAM: 1518 bases
Gm03	19663368	T	G	SNP	Glyma03g15560	UPSTREAM: 1509 bases
Gm03	19663386	T	C	SNP	Glyma03g15560	UPSTREAM: 1491 bases
Gm03	19663404	A	G	SNP	Glyma03g15560	UPSTREAM: 1473 bases
Gm03	19663421	T	A	SNP	Glyma03g15560	UPSTREAM: 1456 bases
Gm03	19663436	A	G	SNP	Glyma03g15560	UPSTREAM: 1441 bases
Gm03	19663498	A	G	SNP	Glyma03g15560	UPSTREAM: 1379 bases
Gm03	19663527	G	A	SNP	Glyma03g15560	UPSTREAM: 1350 bases
Gm03	19663536	C	A	SNP	Glyma03g15560	UPSTREAM: 1341 bases
Gm03	19663736	G	A	SNP	Glyma03g15560	UPSTREAM: 1141 bases
Gm03	19663744	T	G	SNP	Glyma03g15560	UPSTREAM: 1133 bases
Gm03	19663971	G	A	SNP	Glyma03g15560	UPSTREAM: 906 bases
Gm03	19664008	A	C	SNP	Glyma03g15560	UPSTREAM: 869 bases
Gm03	19664036	A	T	SNP	Glyma03g15560	UPSTREAM: 841 bases
Gm03	19664065	C	T	SNP	Glyma03g15560	UPSTREAM: 812 bases
Gm03	19664075	C	T	SNP	Glyma03g15560	UPSTREAM: 802 bases
Gm03	19664175	G	T	SNP	Glyma03g15560	UPSTREAM: 702 bases
Gm03	19664386	G	A	SNP	Glyma03g15560	UPSTREAM: 491 bases
Gm03	19664405	A	C	SNP	Glyma03g15560	UPSTREAM: 472 bases
Gm03	19664427	C	A	SNP	Glyma03g15560	UPSTREAM: 450 bases
Gm03	19664469	G	A	SNP	Glyma03g15560	UPSTREAM: 408 bases
Gm03	19664484	G	C	SNP	Glyma03g15560	UPSTREAM: 393 bases
Gm03	19664506	T	C	SNP	Glyma03g15560	UPSTREAM: 371 bases
Gm03	19664537	C	T	SNP	Glyma03g15560	UPSTREAM: 340 bases
Gm03	19664592	A	G	SNP	Glyma03g15560	UPSTREAM: 285 bases
Gm03	19664718	A	T	SNP	Glyma03g15560	UPSTREAM: 159 bases
Gm03	19664930	A	G	SNP	Glyma03g15560	SYNONYMOUS_CODING	P/P	ccA/ccG	18	3	372
Gm03	19665107	A	G	SNP	Glyma03g15560	SYNONYMOUS_CODING	T/T	acA/acG	77	3	372
Gm03	19665466	C	G	SNP	Glyma03g15560	DOWNSTREAM: 185 bases
Gm03	19665609	C	T	SNP	Glyma03g15560	DOWNSTREAM: 328 bases
Gm03	19665621	C	T	SNP	Glyma03g15560	DOWNSTREAM: 340 bases
Gm03	19665690	A	T	SNP	Glyma03g15560	DOWNSTREAM: 409 bases
Gm03	19665854	G	A	SNP	Glyma03g15560	DOWNSTREAM: 573 bases
Gm03	19665902	T	C	SNP	Glyma03g15560	DOWNSTREAM: 621 bases
Gm03	19665973	C	T	SNP	Glyma03g15560	DOWNSTREAM: 692 bases
Gm03	19666012	C	T	SNP	Glyma03g15560	DOWNSTREAM: 731 bases
Gm03	19666048	G	A	SNP	Glyma03g15560	DOWNSTREAM: 767 bases
Gm03	19666058	A	G	SNP	Glyma03g15560	DOWNSTREAM: 777 bases
Gm03	19666089	T	C	SNP	Glyma03g15560	DOWNSTREAM: 808 bases
Gm03	19666116	A	G	SNP	Glyma03g15560	DOWNSTREAM: 835 bases
Gm03	19666181	T	C	SNP	Glyma03g15560	DOWNSTREAM: 900 bases
Gm03	19666187	T	C	SNP	Glyma03g15560	DOWNSTREAM: 906 bases
Gm03	19666197	C	T	SNP	Glyma03g15560	DOWNSTREAM: 916 bases
Gm03	19666213	C	T	SNP	Glyma03g15560	DOWNSTREAM: 932 bases
Gm03	19666223	T	G	SNP	Glyma03g15560	DOWNSTREAM: 942 bases
Gm03	19666239	C	T	SNP	Glyma03g15560	DOWNSTREAM: 958 bases
Gm03	19666251	T	C	SNP	Glyma03g15560	DOWNSTREAM: 970 bases
Gm03	19666279	T	C	SNP	Glyma03g15560	DOWNSTREAM: 998 bases
Gm03	19666331	C	G	SNP	Glyma03g15560	DOWNSTREAM: 1050 bases
Gm03	19666350	G	A	SNP	Glyma03g15560	DOWNSTREAM: 1069 bases
Gm03	19666362	G	A	SNP	Glyma03g15560	DOWNSTREAM: 1081 bases
Gm03	19666385	G	T	SNP	Glyma03g15560	DOWNSTREAM: 1104 bases
Gm03	19666394	C	T	SNP	Glyma03g15560	DOWNSTREAM: 1113 bases
Gm03	19666416	C	T	SNP	Glyma03g15560	DOWNSTREAM: 1135 bases
Gm03	19666438	G	T	SNP	Glyma03g15560	DOWNSTREAM: 1157 bases
Gm03	19666452	C	A	SNP	Glyma03g15560	DOWNSTREAM: 1171 bases
Gm03	19666519	A	G	SNP	Glyma03g15560	DOWNSTREAM: 1238 bases
Gm03	19666623	C	T	SNP	Glyma03g15560	DOWNSTREAM: 1342 bases
Gm03	19666693	T	A	SNP	Glyma03g15560	DOWNSTREAM: 1412 bases
Gm03	19666730	G	T	SNP	Glyma03g15560	DOWNSTREAM: 1449 bases
Gm03	19666731	C	A	SNP	Glyma03g15560	DOWNSTREAM: 1450 bases
Gm03	19666868	T	C	SNP	Glyma03g15560	DOWNSTREAM: 1587 bases
Gm03	19666952	G	A	SNP	Glyma03g15560	DOWNSTREAM: 1671 bases
Gm03	19667028	C	T	SNP	Glyma03g15560	DOWNSTREAM: 1747 bases
Gm03	19667029	T	C	SNP	Glyma03g15560	DOWNSTREAM: 1748 bases
Gm03	19667097	T	C	SNP	Glyma03g15560	DOWNSTREAM: 1816 bases
Gm03	19667267	A	G	SNP	Glyma03g15570	UPSTREAM: 4831 bases
Gm03	19667279	T	C	SNP	Glyma03g15570	UPSTREAM: 4819 bases
Gm03	19667306	T	C	SNP	Glyma03g15570	UPSTREAM: 4792 bases
Gm03	19667368	C	T	SNP	Glyma03g15570	UPSTREAM: 4730 bases
Gm03	19667385	C	T	SNP	Glyma03g15570	UPSTREAM: 4713 bases
Gm03	19667408	T	G	SNP	Glyma03g15570	UPSTREAM: 4690 bases
Gm03	19667484	T	C	SNP	Glyma03g15570	UPSTREAM: 4614 bases
Gm03	19667560	T	G	SNP	Glyma03g15570	UPSTREAM: 4538 bases
Gm03	19667683	G	A	SNP	Glyma03g15570	UPSTREAM: 4415 bases
Gm03	19667751	T	C	SNP	Glyma03g15570	UPSTREAM: 4347 bases
Gm03	19667828	G	A	SNP	Glyma03g15570	UPSTREAM: 4270 bases
Gm03	19667860	A	G	SNP	Glyma03g15570	UPSTREAM: 4238 bases
Gm03	19667881	A	G	SNP	Glyma03g15570	UPSTREAM: 4217 bases
Gm03	19667887	G	A	SNP	Glyma03g15570	UPSTREAM: 4211 bases
Gm03	19668097	G	A	SNP	Glyma03g15570	UPSTREAM: 4001 bases
Gm03	19668126	G	A	SNP	Glyma03g15570	UPSTREAM: 3972 bases
Gm03	19668142	G	T	SNP	Glyma03g15570	UPSTREAM: 3956 bases
Gm03	19668214	C	T	SNP	Glyma03g15570	UPSTREAM: 3884 bases
Gm03	19668225	G	T	SNP	Glyma03g15570	UPSTREAM: 3873 bases
Gm03	19668241	G	C	SNP	Glyma03g15570	UPSTREAM: 3857 bases
Gm03	19668260	A	G	SNP	Glyma03g15570	UPSTREAM: 3838 bases
Gm03	19668316	C	T	SNP	Glyma03g15570	UPSTREAM: 3782 bases
Gm03	19668322	G	A	SNP	Glyma03g15570	UPSTREAM: 3776 bases
Gm03	19668351	C	T	SNP	Glyma03g15570	UPSTREAM: 3747 bases
Gm03	19668416	G	C	SNP	Glyma03g15570	UPSTREAM: 3682 bases
Gm03	19668453	G	A	SNP	Glyma03g15570	UPSTREAM: 3645 bases
Gm03	19668482	C	T	SNP	Glyma03g15570	UPSTREAM: 3616 bases
Gm03	19668494	C	T	SNP	Glyma03g15570	UPSTREAM: 3604 bases
Gm03	19668499	A	G	SNP	Glyma03g15570	UPSTREAM: 3599 bases
Gm03	19668548	C	T	SNP	Glyma03g15570	UPSTREAM: 3550 bases
Gm03	19668645	G	A	SNP	Glyma03g15570	UPSTREAM: 3453 bases
Gm03	19668717	C	T	SNP	Glyma03g15570	UPSTREAM: 3381 bases
Gm03	19668830	G	A	SNP	Glyma03g15570	UPSTREAM: 3268 bases
Gm03	19668997	T	A	SNP	Glyma03g15570	UPSTREAM: 3101 bases
Gm03	19669029	C	G	SNP	Glyma03g15570	UPSTREAM: 3069 bases
Gm03	19669074	G	A	SNP	Glyma03g15570	UPSTREAM: 3024 bases
Gm03	19669089	G	A	SNP	Glyma03g15570	UPSTREAM: 3009 bases
Gm03	19669172	A	T	SNP	Glyma03g15570	UPSTREAM: 2926 bases
Gm03	19669253	C	T	SNP	Glyma03g15570	UPSTREAM: 2845 bases
Gm03	19669254	A	T	SNP	Glyma03g15570	UPSTREAM: 2844 bases
Gm03	19669277	G	C	SNP	Glyma03g15570	UPSTREAM: 2821 bases
Gm03	19669300	A	T	SNP	Glyma03g15570	UPSTREAM: 2798 bases
Gm03	19669442	A	C	SNP	Glyma03g15570	UPSTREAM: 2656 bases
Gm03	19669486	G	T	SNP	Glyma03g15570	UPSTREAM: 2612 bases
Gm03	19669613	C	T	SNP	Glyma03g15570	UPSTREAM: 2485 bases
Gm03	19669687	C	A	SNP	Glyma03g15570	UPSTREAM: 2411 bases
Gm03	19669718	G	A	SNP	Glyma03g15570	UPSTREAM: 2380 bases
Gm03	19669778	A	C	SNP	Glyma03g15570	UPSTREAM: 2320 bases
Gm03	19669978	C	T	SNP	Glyma03g15570	UPSTREAM: 2120 bases
Gm03	19670058	A	G	SNP	Glyma03g15570	UPSTREAM: 2040 bases
Gm03	19670077	A	T	SNP	Glyma03g15570	UPSTREAM: 2021 bases
Gm03	19670250	C	G	SNP	Glyma03g15570	UPSTREAM: 1848 bases
Gm03	19670325	A	G	SNP	Glyma03g15570	UPSTREAM: 1773 bases
Gm03	19670334	A	G	SNP	Glyma03g15570	UPSTREAM: 1764 bases
Gm03	19670338	G	A	SNP	Glyma03g15570	UPSTREAM: 1760 bases
Gm03	19670371	A	G	SNP	Glyma03g15570	UPSTREAM: 1727 bases
Gm03	19670421	T	C	SNP	Glyma03g15570	UPSTREAM: 1677 bases
Gm03	19670464	G	A	SNP	Glyma03g15570	UPSTREAM: 1634 bases
Gm03	19670530	G	A	SNP	Glyma03g15570	UPSTREAM: 1568 bases
Gm03	19670638	G	C	SNP	Glyma03g15570	UPSTREAM: 1460 bases
Gm03	19670702	G	C	SNP	Glyma03g15570	UPSTREAM: 1396 bases
Gm03	19670711	A	T	SNP	Glyma03g15570	UPSTREAM: 1387 bases
Gm03	19670800	C	A	SNP	Glyma03g15570	UPSTREAM: 1298 bases
Gm03	19670848	A	G	SNP	Glyma03g15570	UPSTREAM: 1250 bases
Gm03	19670856	T	G	SNP	Glyma03g15570	UPSTREAM: 1242 bases
Gm03	19670985	G	A	SNP	Glyma03g15570	UPSTREAM: 1113 bases
Gm03	19671006	G	A	SNP	Glyma03g15570	UPSTREAM: 1092 bases
Gm03	19671075	A	G	SNP	Glyma03g15570	UPSTREAM: 1023 bases
Gm03	19671085	A	C	SNP	Glyma03g15570	UPSTREAM: 1013 bases
Gm03	19671162	C	T	SNP	Glyma03g15570	UPSTREAM: 936 bases
Gm03	19671198	G	A	SNP	Glyma03g15570	UPSTREAM: 900 bases
Gm03	19671222	C	T	SNP	Glyma03g15570	UPSTREAM: 876 bases
Gm03	19671255	T	A	SNP	Glyma03g15570	UPSTREAM: 843 bases
Gm03	19671257	T	A	SNP	Glyma03g15570	UPSTREAM: 841 bases
Gm03	19671329	A	C	SNP	Glyma03g15570	UPSTREAM: 769 bases
Gm03	19671382	C	A	SNP	Glyma03g15570	UPSTREAM: 716 bases
Gm03	19671447	G	A	SNP	Glyma03g15570	UPSTREAM: 651 bases
Gm03	19671489	C	T	SNP	Glyma03g15570	UPSTREAM: 609 bases
Gm03	19671528	G	A	SNP	Glyma03g15570	UPSTREAM: 570 bases
Gm03	19671529	G	A	SNP	Glyma03g15570	UPSTREAM: 569 bases
Gm03	19671540	G	A	SNP	Glyma03g15570	UPSTREAM: 558 bases
Gm03	19671575	A	C	SNP	Glyma03g15570	UPSTREAM: 523 bases
Gm03	19671654	G	A	SNP	Glyma03g15570	UPSTREAM: 444 bases
Gm03	19671692	G	A	SNP	Glyma03g15570	UPSTREAM: 406 bases
Gm03	19671748	G	A	SNP	Glyma03g15570	UPSTREAM: 350 bases
Gm03	19671781	G	A	SNP	Glyma03g15570	UPSTREAM: 317 bases
Gm03	19671788	C	T	SNP	Glyma03g15570	UPSTREAM: 310 bases
Gm03	19671813	G	A	SNP	Glyma03g15570	UPSTREAM: 285 bases
Gm03	19671846	G	A	SNP	Glyma03g15570	UPSTREAM: 252 bases
Gm03	19671853	A	G	SNP	Glyma03g15570	UPSTREAM: 245 bases
Gm03	19671908	T	A	SNP	Glyma03g15570	UPSTREAM: 190 bases
Gm03	19671960	A	T	SNP	Glyma03g15570	UPSTREAM: 138 bases
Gm03	19671970	G	A	SNP	Glyma03g15570	UPSTREAM: 128 bases
Gm03	19671982	G	T	SNP	Glyma03g15570	UPSTREAM: 116 bases
Gm03	19671985	G	A	SNP	Glyma03g15570	UPSTREAM: 113 bases
Gm03	19672037	C	T	SNP	Glyma03g15570	UPSTREAM: 61 bases
Gm03	19672089	G	A	SNP	Glyma03g15570	UPSTREAM: 9 bases
Gm03	19672116	C	T	SNP	Glyma03g15570	STOP_GAINED	Q/*	Caa/Taa	7	0	1050
Gm03	19672189	G	A	SNP	Glyma03g15570	INTRON					1050
Gm03	19672232	C	T	SNP	Glyma03g15570	INTRON					1050
Gm03	19672248	G	C	SNP	Glyma03g15570	INTRON					1050
Gm03	19672249	C	T	SNP	Glyma03g15570	INTRON					1050
Gm03	19672310	C	T	SNP	Glyma03g15570	INTRON					1050
Gm03	19672328	A	G	SNP	Glyma03g15570	INTRON					1050
Gm03	19672371	G	A	SNP	Glyma03g15570	INTRON					1050
Gm03	19672469	G	T	SNP	Glyma03g15570	INTRON					1050
Gm03	19672498	C	T	SNP	Glyma03g15570	INTRON					1050
Gm03	19672630	G	A	SNP	Glyma03g15570	NON_SYNONYMOUS_CODING	G/S	Ggt/Agt	26	0	1050
Gm03	19672789	T	A	SNP	Glyma03g15570	NON_SYNONYMOUS_CODING	L/M	Ttg/Atg	79	1	1050
Gm03	19672972	G	A	SNP	Glyma03g15570	NON_SYNONYMOUS_CODING	D/N	Gat/Aat	140	0	1050
Gm03	19672985	C	A	SNP	Glyma03g15570	INTRON					1050
Gm03	19673036	A	C	SNP	Glyma03g15570	INTRON					1050
Gm03	19673066	A	C	SNP	Glyma03g15570	INTRON					1050
Gm03	19673081	G	A	SNP	Glyma03g15570	INTRON					1050
Gm03	19673135	T	A	SNP	Glyma03g15570	NON_SYNONYMOUS_CODING	L/H	cTt/cAt	157	0	1050
Gm03	19673149	G	A	SNP	Glyma03g15570	NON_SYNONYMOUS_CODING	D/N	Gat/Aat	162	0	1050
Gm03	19673176	G	A	SNP	Glyma03g15570	NON_SYNONYMOUS_CODING	D/N	Gat/Aat	171	0	1050
Gm03	19673212	C	T	SNP	Glyma03g15570	STOP_GAINED	Q/*	Cag/Tag	183	0	1050
Gm03	19673214	G	T	SNP	Glyma03g15570	NON_SYNONYMOUS_CODING	Q/H	caG/caT	183	1	1050
Gm03	19673338	A	G	SNP	Glyma03g15570	INTRON					1050
Gm03	19673394	A	T	SNP	Glyma03g15570	INTRON					1050
Gm03	19673459	G	A	SNP	Glyma03g15570	INTRON					1050
Gm03	19673500	A	T	SNP	Glyma03g15570	INTRON					1050
Gm03	19673515	G	A	SNP	Glyma03g15570	INTRON					1050
Gm03	19673598	T	C	SNP	Glyma03g15570	INTRON					1050
Gm03	19673612	A	C	SNP	Glyma03g15570	INTRON					1050
Gm03	19673639	G	A	SNP	Glyma03g15570	INTRON					1050
Gm03	19673641	G	A	SNP	Glyma03g15570	INTRON					1050
Gm03	19673792	A	G	SNP	Glyma03g15570	INTRON					1050
Gm03	19673810	C	T	SNP	Glyma03g15570	INTRON					1050
Gm03	19674005	G	A	SNP	Glyma03g15570	INTRON					1050
Gm03	19674028	A	C	SNP	Glyma03g15570	INTRON					1050
Gm03	19674133	C	T	SNP	Glyma03g15570	INTRON					1050
Gm03	19674166	G	A	SNP	Glyma03g15570	INTRON					1050
Gm03	19674296	C	T	SNP	Glyma03g15570	INTRON					1050
Gm03	19674369	C	G	SNP	Glyma03g15570	NON_SYNONYMOUS_CODING	A/G	gCt/gGt	235	0	1050
Gm03	19674381	C	A	SNP	Glyma03g15570	NON_SYNONYMOUS_CODING	A/D	gCc/gAc	239	0	1050
Gm03	19674390	G	T	SNP	Glyma03g15570	NON_SYNONYMOUS_CODING	S/I	aGt/aTt	242	0	1050
Gm03	19674478	C	T	SNP	Glyma03g15570	INTRON					1050
Gm03	19674489	C	A	SNP	Glyma03g15570	INTRON					1050
Gm03	19674535	T	C	SNP	Glyma03g15570	INTRON					1050
Gm03	19674556	G	A	SNP	Glyma03g15570	NON_SYNONYMOUS_CODING	M/I	atG/atA	256	0	1050
Gm03	19674585	C	T	SNP	Glyma03g15570	NON_SYNONYMOUS_CODING	S/L	tCa/tTa	266	0	1050
Gm03	19674603	G	T	SNP	Glyma03g15570	NON_SYNONYMOUS_CODING	R/M	aGg/aTg	272	0	1050
Gm03	19674604	G	A	SNP	Glyma03g15570	SYNONYMOUS_CODING	R/R	agG/agA	272	1	1050
Gm03	19674643	C	T	SNP	Glyma03g15570	SYNONYMOUS_CODING	N/N	aaC/aaT	285	1	1050
Gm03	19674652	G	T	SNP	Glyma03g15570	NON_SYNONYMOUS_CODING	Q/H	caG/caT	288	1	1050
Gm03	19674670	C	T	SNP	Glyma03g15570	SYNONYMOUS_CODING	H/H	caC/caT	294	1	1050
Gm03	19674735	T	G	SNP	Glyma03g15570	NON_SYNONYMOUS_CODING	V/G	gTa/gGa	316	0	1050
Gm03	19674758	A	G	SNP	Glyma03g15570	NON_SYNONYMOUS_CODING	I/V	Att/Gtt	324	0	1050
Gm03	19674772	C	T	SNP	Glyma03g15570	SYNONYMOUS_CODING	D/D	gaC/gaT	328	1	1050
Gm03	19674832	A	C	SNP	Glyma03g15570	NON_SYNONYMOUS_CODING	K/N	aaA/aaC	348	1	1050
Gm03	19674852	C	G	SNP	Glyma03g15570	DOWNSTREAM: 14 bases
Gm03	19675088	G	A	SNP	Glyma03g15570	DOWNSTREAM: 250 bases
Gm03	19675209	T	C	SNP	Glyma03g15570	DOWNSTREAM: 371 bases
Gm03	19675295	A	G	SNP	Glyma03g15570	DOWNSTREAM: 457 bases
Gm03	19675375	T	A	SNP	Glyma03g15570	DOWNSTREAM: 537 bases
Gm03	19675458	C	G	SNP	Glyma03g15570	DOWNSTREAM: 620 bases
Gm03	19675560	A	G	SNP	Glyma03g15570	DOWNSTREAM: 722 bases
Gm03	19675646	C	G	SNP	Glyma03g15570	DOWNSTREAM: 808 bases
Gm03	19675737	A	C	SNP	Glyma03g15570	DOWNSTREAM: 899 bases
Gm03	19675758	A	T	SNP	Glyma03g15570	DOWNSTREAM: 920 bases
Gm03	19675926	G	A	SNP	Glyma03g15570	DOWNSTREAM: 1088 bases
Gm03	19675993	G	A	SNP	Glyma03g15570	DOWNSTREAM: 1155 bases
Gm03	19676037	A	C	SNP	Glyma03g15570	DOWNSTREAM: 1199 bases
Gm03	19676038	A	G	SNP	Glyma03g15570	DOWNSTREAM: 1200 bases
Gm03	19676330	C	T	SNP	Glyma03g15570	DOWNSTREAM: 1492 bases
Gm03	19676580	G	T	SNP	Glyma03g15570	DOWNSTREAM: 1742 bases
Gm03	19676698	A	G	SNP	Glyma03g15570	DOWNSTREAM: 1860 bases
Gm03	19676829	C	T	SNP	Glyma03g15570	DOWNSTREAM: 1991 bases
Gm03	19676926	A	G	SNP	Glyma03g15570	DOWNSTREAM: 2088 bases
Gm03	19676931	T	C	SNP	Glyma03g15570	DOWNSTREAM: 2093 bases
Gm03	19676964	G	A	SNP	Glyma03g15570	DOWNSTREAM: 2126 bases
Gm03	19677033	C	T	SNP	Glyma03g15570	DOWNSTREAM: 2195 bases
Gm03	19677088	T	C	SNP	Glyma03g15570	DOWNSTREAM: 2250 bases
Gm03	19677127	T	C	SNP	Glyma03g15570	DOWNSTREAM: 2289 bases
Gm03	19677207	C	A	SNP	Glyma03g15570	DOWNSTREAM: 2369 bases
Gm03	19677210	A	G	SNP	Glyma03g15570	DOWNSTREAM: 2372 bases
Gm03	19677234	T	C	SNP	Glyma03g15570	DOWNSTREAM: 2396 bases
Gm03	19677343	C	G	SNP	Glyma03g15570	DOWNSTREAM: 2505 bases
Gm03	19677569	C	A	SNP	Glyma03g15570	DOWNSTREAM: 2731 bases
Gm03	19677609	G	A	SNP	Glyma03g15570	DOWNSTREAM: 2771 bases
Gm03	19677615	A	G	SNP	Glyma03g15570	DOWNSTREAM: 2777 bases
Gm03	19677872	C	T	SNP	Glyma03g15570	DOWNSTREAM: 3034 bases
Gm03	19677912	T	C	SNP	Glyma03g15570	DOWNSTREAM: 3074 bases
Gm03	19677914	G	C	SNP	Glyma03g15570	DOWNSTREAM: 3076 bases
Gm03	19677978	G	A	SNP	Glyma03g15570	DOWNSTREAM: 3140 bases
Gm03	19678017	T	G	SNP	Glyma03g15570	DOWNSTREAM: 3179 bases
Gm03	19678052	G	A	SNP	Glyma03g15570	DOWNSTREAM: 3214 bases
Gm03	19678078	G	T	SNP	Glyma03g15570	DOWNSTREAM: 3240 bases
Gm03	19678114	C	T	SNP	Glyma03g15570	DOWNSTREAM: 3276 bases
Gm03	19678226	G	A	SNP	Glyma03g15570	DOWNSTREAM: 3388 bases
Gm03	19678261	C	T	SNP	Glyma03g15570	DOWNSTREAM: 3423 bases
Gm03	19678284	C	A	SNP	Glyma03g15570	DOWNSTREAM: 3446 bases
Gm03	19678304	C	G	SNP	Glyma03g15570	DOWNSTREAM: 3466 bases
Gm03	19678343	C	T	SNP	Glyma03g15570	DOWNSTREAM: 3505 bases
Gm03	19678353	C	T	SNP	Glyma03g15570	DOWNSTREAM: 3515 bases
Gm03	19678538	G	A	SNP	Glyma03g15570	DOWNSTREAM: 3700 bases
Gm03	19678561	C	T	SNP	Glyma03g15570	DOWNSTREAM: 3723 bases
Gm03	19678569	G	A	SNP	Glyma03g15570	DOWNSTREAM: 3731 bases
Gm03	19678581	T	C	SNP	Glyma03g15570	DOWNSTREAM: 3743 bases
Gm03	19678613	C	A	SNP	Glyma03g15570	DOWNSTREAM: 3775 bases
Gm03	19678770	T	C	SNP	Glyma03g15570	DOWNSTREAM: 3932 bases
Gm03	19678904	T	C	SNP	Glyma03g15570	DOWNSTREAM: 4066 bases
Gm03	19679023	G	T	SNP	Glyma03g15570	DOWNSTREAM: 4185 bases
Gm03	19679061	T	C	SNP	Glyma03g15570	DOWNSTREAM: 4223 bases
Gm03	19679112	A	C	SNP	Glyma03g15570	DOWNSTREAM: 4274 bases
Gm03	19679152	T	C	SNP	Glyma03g15570	DOWNSTREAM: 4314 bases
Gm03	19679221	G	T	SNP	Glyma03g15570	DOWNSTREAM: 4383 bases
Gm03	19679257	G	A	SNP	Glyma03g15570	DOWNSTREAM: 4419 bases
Gm03	19679359	G	C	SNP	Glyma03g15570	DOWNSTREAM: 4521 bases
Gm03	19679457	C	G	SNP	Glyma03g15570	DOWNSTREAM: 4619 bases
Gm03	19679474	C	T	SNP	Glyma03g15570	DOWNSTREAM: 4636 bases
Gm03	19679596	T	C	SNP	Glyma03g15570	DOWNSTREAM: 4758 bases
Gm03	19679605	A	T	SNP	Glyma03g15570	DOWNSTREAM: 4767 bases
Gm03	19679702	G	T	SNP	Glyma03g15570	DOWNSTREAM: 4864 bases
Gm03	19679741	C	A	SNP	Glyma03g15570	DOWNSTREAM: 4903 bases
Gm03	19679816	C	T	SNP	Glyma03g15570	DOWNSTREAM: 4978 bases
Gm05	4456102	G	A	SNP	Glyma05g05180	UPSTREAM: 4979 bases
Gm05	4456146	G	A	SNP	Glyma05g05180	UPSTREAM: 4935 bases
Gm05	4456194	A	G	SNP	Glyma05g05180	UPSTREAM: 4887 bases
Gm05	4456898	G	A	SNP	Glyma05g05180	UPSTREAM: 4183 bases
Gm05	4457001	G	T	SNP	Glyma05g05180	UPSTREAM: 4080 bases
Gm05	4457054	T	C	SNP	Glyma05g05180	UPSTREAM: 4027 bases
Gm05	4457258	C	T	SNP	Glyma05g05180	UPSTREAM: 3823 bases
Gm05	4457547	T	C	SNP	Glyma05g05180	UPSTREAM: 3534 bases
Gm05	4457819	G	C	SNP	Glyma05g05180	UPSTREAM: 3262 bases
Gm05	4457955	C	G	SNP	Glyma05g05180	UPSTREAM: 3126 bases
Gm05	4457977	G	A	SNP	Glyma05g05180	UPSTREAM: 3104 bases
Gm05	4458041	T	C	SNP	Glyma05g05180	UPSTREAM: 3040 bases
Gm05	4458123	C	A	SNP	Glyma05g05180	UPSTREAM: 2958 bases
Gm05	4458182	G	C	SNP	Glyma05g05180	UPSTREAM: 2899 bases
Gm05	4458184	C	T	SNP	Glyma05g05180	UPSTREAM: 2897 bases
Gm05	4458301	A	G	SNP	Glyma05g05180	UPSTREAM: 2780 bases
Gm05	4458795	C	A	SNP	Glyma05g05180	UPSTREAM: 2286 bases
Gm05	4458839	A	G	SNP	Glyma05g05180	UPSTREAM: 2242 bases
Gm05	4458867	T	C	SNP	Glyma05g05180	UPSTREAM: 2214 bases
Gm05	4458869	A	C	SNP	Glyma05g05180	UPSTREAM: 2212 bases
Gm05	4458885	C	G	SNP	Glyma05g05180	UPSTREAM: 2196 bases
Gm05	4458891	C	T	SNP	Glyma05g05180	UPSTREAM: 2190 bases
Gm05	4458912	G	A	SNP	Glyma05g05180	UPSTREAM: 2169 bases
Gm05	4458916	C	T	SNP	Glyma05g05180	UPSTREAM: 2165 bases
Gm05	4458935	T	C	SNP	Glyma05g05180	UPSTREAM: 2146 bases
Gm05	4458938	C	T	SNP	Glyma05g05180	UPSTREAM: 2143 bases
Gm05	4458941	G	A	SNP	Glyma05g05180	UPSTREAM: 2140 bases
Gm05	4458949	G	A	SNP	Glyma05g05180	UPSTREAM: 2132 bases
Gm05	4458952	G	C	SNP	Glyma05g05180	UPSTREAM: 2129 bases
Gm05	4458954	G	C	SNP	Glyma05g05180	UPSTREAM: 2127 bases
Gm05	4458968	A	G	SNP	Glyma05g05180	UPSTREAM: 2113 bases
Gm05	4459011	C	T	SNP	Glyma05g05180	UPSTREAM: 2070 bases
Gm05	4459054	T	C	SNP	Glyma05g05180	UPSTREAM: 2027 bases
Gm05	4459261	A	G	SNP	Glyma05g05180	UPSTREAM: 1820 bases
Gm05	4459405	T	G	SNP	Glyma05g05180	UPSTREAM: 1676 bases
Gm05	4459457	G	A	SNP	Glyma05g05180	UPSTREAM: 1624 bases
Gm05	4459742	G	C	SNP	Glyma05g05180	UPSTREAM: 1339 bases
Gm05	4459826	T	A	SNP	Glyma05g05180	UPSTREAM: 1255 bases
Gm05	4459931	G	A	SNP	Glyma05g05180	UPSTREAM: 1150 bases
Gm05	4460024	A	G	SNP	Glyma05g05180	UPSTREAM: 1057 bases
Gm05	4460177	A	C	SNP	Glyma05g05180	UPSTREAM: 904 bases
Gm05	4460239	T	A	SNP	Glyma05g05180	UPSTREAM: 842 bases
Gm05	4460465	T	C	SNP	Glyma05g05180	UPSTREAM: 616 bases
Gm05	4460476	C	G	SNP	Glyma05g05180	UPSTREAM: 605 bases
Gm05	4460643	T	A	SNP	Glyma05g05180	UPSTREAM: 438 bases
Gm05	4460708	T	G	SNP	Glyma05g05180	UPSTREAM: 373 bases
Gm05	4460870	A	T	SNP	Glyma05g05180	UPSTREAM: 211 bases
Gm05	4461074	G	T	SNP	Glyma05g05180	UPSTREAM: 7 bases
Gm05	4461498	C	T	SNP	Glyma05g05180	SYNONYMOUS_CODING	S/S	agC/agT	96	1	768
Gm05	4461508	G	A	SNP	Glyma05g05180	NON_SYNONYMOUS_CODING	G/S	Ggt/Agt	100	0	768
Gm05	4462127	G	A	SNP	Glyma05g05180	UTR_3_PRIME: 149 bases from CDS
Gm05	4462525	T	G	SNP	Glyma05g05180	DOWNSTREAM: 130 bases
Gm05	4462951	T	C	SNP	Glyma05g05180	DOWNSTREAM: 556 bases
Gm05	4462995	G	A	SNP	Glyma05g05180	DOWNSTREAM: 600 bases
Gm05	4463052	A	T	SNP	Glyma05g05180	DOWNSTREAM: 657 bases
Gm05	4463068	C	T	SNP	Glyma05g05180	DOWNSTREAM: 673 bases
Gm05	4463406	A	T	SNP	Glyma05g05180	DOWNSTREAM: 1011 bases
Gm05	4463433	A	C	SNP	Glyma05g05180	DOWNSTREAM: 1038 bases
Gm05	4463480	G	A	SNP	Glyma05g05180	DOWNSTREAM: 1085 bases
Gm05	4463542	C	T	SNP	Glyma05g05180	DOWNSTREAM: 1147 bases
Gm05	4463804	C	A	SNP	Glyma05g05180	DOWNSTREAM: 1409 bases
Gm05	4463852	G	A	SNP	Glyma05g05180	DOWNSTREAM: 1457 bases
Gm05	4463983	C	T	SNP	Glyma05g05180	DOWNSTREAM: 1588 bases
Gm05	4464008	G	C	SNP	Glyma05g05180	DOWNSTREAM: 1613 bases
Gm05	4464055	T	G	SNP	Glyma05g05180	DOWNSTREAM: 1660 bases
Gm05	4464076	C	T	SNP	Glyma05g05180	DOWNSTREAM: 1681 bases
Gm05	4464081	C	T	SNP	Glyma05g05180	DOWNSTREAM: 1686 bases
Gm05	4464105	T	C	SNP	Glyma05g05180	DOWNSTREAM: 1710 bases
Gm05	4464123	T	C	SNP	Glyma05g05180	DOWNSTREAM: 1728 bases
Gm05	4464299	T	A	SNP	Glyma05g05180	DOWNSTREAM: 1904 bases
Gm05	4464431	G	A	SNP	Glyma05g05180	DOWNSTREAM: 2036 bases
Gm05	4464480	C	A	SNP	Glyma05g05180	DOWNSTREAM: 2085 bases
Gm05	4464581	T	G	SNP	Glyma05g05180	DOWNSTREAM: 2186 bases
Gm05	4464809	T	A	SNP	Glyma05g05180	DOWNSTREAM: 2414 bases
Gm05	4464902	C	A	SNP	Glyma05g05180	DOWNSTREAM: 2507 bases
Gm05	4464918	C	T	SNP	Glyma05g05180	DOWNSTREAM: 2523 bases
Gm05	4464972	C	T	SNP	Glyma05g05180	DOWNSTREAM: 2577 bases
Gm05	4465069	G	A	SNP	Glyma05g05180	DOWNSTREAM: 2674 bases
Gm05	4465230	A	G	SNP	Glyma05g05180	DOWNSTREAM: 2835 bases
Gm05	4465251	G	A	SNP	Glyma05g05180	DOWNSTREAM: 2856 bases
Gm05	4465290	G	A	SNP	Glyma05g05180	DOWNSTREAM: 2895 bases
Gm05	4465303	G	A	SNP	Glyma05g05180	DOWNSTREAM: 2908 bases
Gm05	4465310	G	T	SNP	Glyma05g05180	DOWNSTREAM: 2915 bases
Gm05	4465544	C	A	SNP	Glyma05g05180	DOWNSTREAM: 3149 bases
Gm05	4465580	T	C	SNP	Glyma05g05180	DOWNSTREAM: 3185 bases
Gm05	4465617	G	T	SNP	Glyma05g05180	DOWNSTREAM: 3222 bases
Gm05	4465638	C	T	SNP	Glyma05g05180	DOWNSTREAM: 3243 bases
Gm05	4465712	T	C	SNP	Glyma05g05180	DOWNSTREAM: 3317 bases
Gm05	4466098	T	C	SNP	Glyma05g05180	DOWNSTREAM: 3703 bases
Gm05	4466204	C	T	SNP	Glyma05g05180	DOWNSTREAM: 3809 bases
Gm05	4466508	A	C	SNP	Glyma05g05180	DOWNSTREAM: 4113 bases
Gm05	4466538	C	T	SNP	Glyma05g05180	DOWNSTREAM: 4143 bases
Gm05	4466647	G	A	SNP	Glyma05g05180	DOWNSTREAM: 4252 bases
Gm05	4466857	A	C	SNP	Glyma05g05180	DOWNSTREAM: 4462 bases
Gm05	4466911	G	A	SNP	Glyma05g05180	DOWNSTREAM: 4516 bases
Gm05	4466926	A	G	SNP	Glyma05g05180	DOWNSTREAM: 4531 bases
Gm05	4466951	A	C	SNP	Glyma05g05180	DOWNSTREAM: 4556 bases
Gm05	4466958	T	C	SNP	Glyma05g05180	DOWNSTREAM: 4563 bases
Gm05	4466989	C	A	SNP	Glyma05g05180	DOWNSTREAM: 4594 bases
Gm05	4467204	C	G	SNP	Glyma05g05180	DOWNSTREAM: 4809 bases
Gm05	4467236	C	T	SNP	Glyma05g05180	DOWNSTREAM: 4841 bases
Gm05	4475783	T	C	SNP	Glyma05g05190	DOWNSTREAM: 4531 bases
Gm05	4475826	A	G	SNP	Glyma05g05190	DOWNSTREAM: 4488 bases
Gm05	4476045	A	G	SNP	Glyma05g05190	DOWNSTREAM: 4269 bases
Gm05	4476077	T	A	SNP	Glyma05g05190	DOWNSTREAM: 4237 bases
Gm05	4476211	G	C	SNP	Glyma05g05190	DOWNSTREAM: 4103 bases
Gm05	4476464	C	T	SNP	Glyma05g05190	DOWNSTREAM: 3850 bases
Gm05	4476501	A	T	SNP	Glyma05g05190	DOWNSTREAM: 3813 bases
Gm05	4476516	T	C	SNP	Glyma05g05190	DOWNSTREAM: 3798 bases
Gm05	4476551	G	T	SNP	Glyma05g05190	DOWNSTREAM: 3763 bases
Gm05	4476697	G	A	SNP	Glyma05g05190	DOWNSTREAM: 3617 bases
Gm05	4476767	G	T	SNP	Glyma05g05190	DOWNSTREAM: 3547 bases
Gm05	4476812	C	T	SNP	Glyma05g05190	DOWNSTREAM: 3502 bases
Gm05	4476884	G	T	SNP	Glyma05g05190	DOWNSTREAM: 3430 bases
Gm05	4477111	T	A	SNP	Glyma05g05190	DOWNSTREAM: 3203 bases
Gm05	4477179	A	T	SNP	Glyma05g05190	DOWNSTREAM: 3135 bases
Gm05	4477231	C	A	SNP	Glyma05g05190	DOWNSTREAM: 3083 bases
Gm05	4477271	G	T	SNP	Glyma05g05190	DOWNSTREAM: 3043 bases
Gm05	4477574	T	C	SNP	Glyma05g05190	DOWNSTREAM: 2740 bases
Gm05	4477765	A	T	SNP	Glyma05g05190	DOWNSTREAM: 2549 bases
Gm05	4477822	G	A	SNP	Glyma05g05190	DOWNSTREAM: 2492 bases
Gm05	4477835	T	C	SNP	Glyma05g05190	DOWNSTREAM: 2479 bases
Gm05	4477855	T	C	SNP	Glyma05g05190	DOWNSTREAM: 2459 bases
Gm05	4477935	C	T	SNP	Glyma05g05190	DOWNSTREAM: 2379 bases
Gm05	4477949	T	C	SNP	Glyma05g05190	DOWNSTREAM: 2365 bases
Gm05	4477980	A	G	SNP	Glyma05g05190	DOWNSTREAM: 2334 bases
Gm05	4478005	G	A	SNP	Glyma05g05190	DOWNSTREAM: 2309 bases
Gm05	4478145	C	G	SNP	Glyma05g05190	DOWNSTREAM: 2169 bases
Gm05	4478146	C	G	SNP	Glyma05g05190	DOWNSTREAM: 2168 bases
Gm05	4478196	T	A	SNP	Glyma05g05190	DOWNSTREAM: 2118 bases
Gm05	4478282	T	A	SNP	Glyma05g05190	DOWNSTREAM: 2032 bases
Gm05	4478327	A	G	SNP	Glyma05g05190	DOWNSTREAM: 1987 bases
Gm05	4478376	T	G	SNP	Glyma05g05190	DOWNSTREAM: 1938 bases
Gm05	4478430	T	G	SNP	Glyma05g05190	DOWNSTREAM: 1884 bases
Gm05	4478595	G	C	SNP	Glyma05g05190	DOWNSTREAM: 1719 bases
Gm05	4478633	C	A	SNP	Glyma05g05190	DOWNSTREAM: 1681 bases
Gm05	4478643	T	A	SNP	Glyma05g05190	DOWNSTREAM: 1671 bases
Gm05	4478646	A	T	SNP	Glyma05g05190	DOWNSTREAM: 1668 bases
Gm05	4478658	G	T	SNP	Glyma05g05190	DOWNSTREAM: 1656 bases
Gm05	4478736	A	T	SNP	Glyma05g05190	DOWNSTREAM: 1578 bases
Gm05	4478745	A	T	SNP	Glyma05g05190	DOWNSTREAM: 1569 bases
Gm05	4478962	T	G	SNP	Glyma05g05190	DOWNSTREAM: 1352 bases
Gm05	4478980	G	A	SNP	Glyma05g05190	DOWNSTREAM: 1334 bases
Gm05	4479079	G	T	SNP	Glyma05g05190	DOWNSTREAM: 1235 bases
Gm05	4479161	G	A	SNP	Glyma05g05190	DOWNSTREAM: 1153 bases
Gm05	4479183	T	C	SNP	Glyma05g05190	DOWNSTREAM: 1131 bases
Gm05	4479194	A	G	SNP	Glyma05g05190	DOWNSTREAM: 1120 bases
Gm05	4479208	A	C	SNP	Glyma05g05190	DOWNSTREAM: 1106 bases
Gm05	4479230	T	G	SNP	Glyma05g05190	DOWNSTREAM: 1084 bases
Gm05	4479236	G	T	SNP	Glyma05g05190	DOWNSTREAM: 1078 bases
Gm05	4479241	A	G	SNP	Glyma05g05190	DOWNSTREAM: 1073 bases
Gm05	4479246	G	A	SNP	Glyma05g05190	DOWNSTREAM: 1068 bases
Gm05	4479252	T	G	SNP	Glyma05g05190	DOWNSTREAM: 1062 bases
Gm05	4479268	A	G	SNP	Glyma05g05190	DOWNSTREAM: 1046 bases
Gm05	4479354	G	T	SNP	Glyma05g05190	DOWNSTREAM: 960 bases
Gm05	4479463	C	G	SNP	Glyma05g05190	DOWNSTREAM: 851 bases
Gm05	4479467	G	A	SNP	Glyma05g05190	DOWNSTREAM: 847 bases
Gm05	4479982	G	A	SNP	Glyma05g05190	DOWNSTREAM: 332 bases
Gm05	4480125	T	C	SNP	Glyma05g05190	DOWNSTREAM: 189 bases
Gm05	4480338	T	C	SNP	Glyma05g05190	UTR_3_PRIME: 213 bases from CDS
Gm05	4480361	C	T	SNP	Glyma05g05190	UTR_3_PRIME: 190 bases from CDS
Gm05	4480414	T	C	SNP	Glyma05g05190	UTR_3_PRIME: 137 bases from CDS
Gm05	4480450	A	G	SNP	Glyma05g05190	UTR_3_PRIME: 101 bases from CDS
Gm05	4480873	T	A	SNP	Glyma05g05190	INTRON					711
Gm05	4480903	C	A	SNP	Glyma05g05190	INTRON					711
Gm05	4481170	G	C	SNP	Glyma05g05190	INTRON					711
Gm05	4481236	A	T	SNP	Glyma05g05190	INTRON					711
Gm05	4481253	G	C	SNP	Glyma05g05190	INTRON					711
Gm05	4481294	G	A	SNP	Glyma05g05190	INTRON					711
Gm05	4481377	T	A	SNP	Glyma05g05190	INTRON					711
Gm05	4481439	T	A	SNP	Glyma05g05190	INTRON					711
Gm05	4481443	C	A	SNP	Glyma05g05190	INTRON					711
Gm05	4481470	C	T	SNP	Glyma05g05190	INTRON					711
Gm05	4481496	T	A	SNP	Glyma05g05190	INTRON					711
Gm05	4481659	C	G	SNP	Glyma05g05190	INTRON					711
Gm05	4481675	A	C	SNP	Glyma05g05190	INTRON					711
Gm05	4481794	G	A	SNP	Glyma05g05190	INTRON					711
Gm05	4481813	A	G	SNP	Glyma05g05190	INTRON					711
Gm05	4481836	C	A	SNP	Glyma05g05190	INTRON					711
[truncated: 29,329 more rows]

## Sheet: Table S7c
Table S7c Genes in the selective loci in cultivated soybeans
GeneID	Annotation	Chung et al. (2013)	Li et al. (2013)	Maliaodou
Glyma01g24510.1	kinase family protein
Glyma01g33350.1	probable 2-oxoglutarate fe -dependent dioxygenase-like	*
Glyma01g33370.1	axial regulator yabby 1-like	*
Glyma02g29900.1	ras-related protein raba4d-like
Glyma02g29960.1	bax inhibitor 1-like
Glyma03g15020.1	tubulin beta-2 beta-3 chain
Glyma03g15030.1	l-type lectin-domain containing receptor kinase -like
Glyma03g15050.1	dna double-strand break repair rad50 isoform 1
Glyma03g15080.1	protein transport protein sec61 subunit beta-like
Glyma03g15130.1	par1 protein
Glyma03g15160.1	vacuolar protein sorting-associated protein 51 homolog
Glyma03g15360.1	cytochrome c heme attachment protein
Glyma03g15560.1	ocs element-binding factor 1-like
Glyma03g15570.1	helicase-like protein
Glyma05g05180.1	ethylene-responsive transcription factor 1a-like	*
Glyma05g05190.1	ubiquitin carboxyl-terminal hydrolase isozyme l3-like	*
Glyma05g05200.1	methylglutaconyl- mitochondrial-like	*
Glyma05g05230.1	phospholipase a1- chloroplastic-like	*
Glyma05g05510.1	cationic amino acid transporter chloroplastic-like	*
Glyma05g05540.1	serine threonine-protein kinase sapk3-like	*
Glyma06g11150.1	low affinity sulfate transporter 3-like
Glyma06g11190.1	heavy metal-associated isoprenylated plant protein 26-like	*
Glyma06g11210.1	f-box kelch-repeat protein at1g22040-like	*
Glyma06g11220.1	atp binding	*
Glyma06g11230.1	alkylated dna repair protein alkb homolog 8-like	*
Glyma06g11240.1	vacuolar membrane-associated protein iml1	*
Glyma06g11250.1	transcription factor tga7-like	*
Glyma06g11260.1	chaperone -domain-containing protein	*
Glyma06g11270.1	phosphopantothenate--cysteine ligase 1-like	*
Glyma06g11280.1	inactive rhomboid protein 1-like	*
Glyma06g21310.1	probable lrr receptor-like serine threonine-protein kinase at1g74360-like
Glyma06g21320.1	dctp pyrophosphatase 1-like
Glyma06g21350.1	uncharacterized loc101221366
Glyma06g21360.1	flavin-containing monooxygenase fmo gs-ox-like 9-like
Glyma06g22290.1	zinc finger ccch domain-containing protein
Glyma06g22320.1	kelch domain-containing protein 3-like
Glyma06g22340.1	mitochondrial transcription termination factor family isoform 1
Glyma06g22360.1	cleavage stimulation factor subunit 1-like
Glyma06g22390.1	kinesin-like protein kifc3-like
Glyma06g22440.1	alpha- -glucan-protein synthase
Glyma06g22450.1	squamosa promoter-binding (sbp domain) transcription factor family partial
Glyma06g22650.1	agamous-like mads-box protein agl8-like
Glyma06g22730.1	probable galacturonosyltransferase 11-like
Glyma06g22750.1	low quality protein: atp-dependent helicase hrq1-like
Glyma06g22760.1	low quality protein: annexin d2-like
Glyma06g22800.1	dof zinc finger
Glyma06g22810.1	duf246 domain-containing protein at1g04910-like
Glyma06g22820.1	udp-glycosyltransferase 89b1-like
Glyma06g22840.1	wd repeat and hmg-box dna-binding protein 1-like
Glyma06g22850.1	pentatricopeptide repeat-containing protein at1g18485-like
Glyma06g22870.1
Glyma06g22890.1	polygalacturonase-like
Glyma06g22900.1	60s ribosomal protein l21
Glyma06g22960.1	PREDICTED: uncharacterized protein LOC100783203
Glyma06g23060.1	strictosidine synthase
Glyma06g23070.1	2-aminoethanethiol dioxygenase-like
Glyma06g23080.1	enolase chloroplastic-like
Glyma06g23090.1	senescence-associated protein
Glyma06g23210.1	probable calcium-binding protein cml15-like
Glyma06g23220.1	phospholipid-transporting atpase 9-like
Glyma06g23240.1	protein dr1 homolog
Glyma06g23250.1	uncharacterized loc101214386
Glyma06g23290.1	dead-box atp-dependent rna helicase 51-like
Glyma06g23300.1	protein aspartic protease in guard cell 1-like
Glyma06g23310.1	adenine nucleotide alpha hydrolases-like superfamily protein isoform 2
Glyma06g23320.1	translation initiation factor eif-2b subunit delta-like
Glyma06g23330.1	protein chloroplastic-like
Glyma06g23470.1	glucan endo- -beta-glucosidase 8-like
Glyma06g23500.1	transcription factor hbp-1a
Glyma06g23530.1	omega-hydroxypalmitate o-feruloyl transferase-like
Glyma06g23560.1	acyl acp-thioesterase
Glyma06g23570.1	vacuolar protein sorting-associated protein 24 homolog 1-like
Glyma06g23580.1	tudor domain-containing protein 3-like
Glyma06g23590.1	probable inactive receptor kinase at2g26730-like
Glyma06g23600.1	gag pol polyprotein
Glyma06g23620.1	pentatricopeptide repeat-containing protein chloroplastic-like
Glyma06g23630.1	low quality protein: uncharacterized loc101220341
Glyma06g23840.1	PREDICTED: uncharacterized protein LOC100815638
Glyma06g23870.1	histone h3 k4-specific methyltransferase set7 9 family protein
Glyma06g23890.1	homeodomain-like superfamily protein
Glyma06g23920.1	protein argonaute pnh1-like
Glyma06g23940.1	della protein
Glyma06g23950.1	f-box domain containing protein
Glyma06g23990.1	probable wrky transcription factor 40-like
Glyma06g24600.1	probable protein arginine n-methyltransferase -like
Glyma06g24610.1	far-red impaired response protein
Glyma06g24620.1	probable receptor-like protein kinase at5g20050-like
Glyma06g24640.1	acyl-protein thioesterase 2-like			*
Glyma06g29960.1	histone-lysine n-methyltransferase ashr3-like
Glyma06g29980.1	uncharacterized loc101216574
Glyma06g32680.1	protein transport protein sec61 subunit alpha-like
Glyma06g32690.1	secologanin synthase-like			*
Glyma06g32700.1	PREDICTED: uncharacterized protein LOC100818091 isoform 1
Glyma06g32720.1	pentatricopeptide repeat-containing protein at1g53330-like
Glyma07g18500.1	proliferation-associated protein 2g4-like
Glyma07g18520.1	integrase core domain containing protein
Glyma07g18530.1	arm repeat superfamily protein
Glyma07g18540.1	heat stress transcription factor a-3-like
Glyma07g18550.1	protein disulfide-isomerase ddb_g0275025-like
Glyma07g31440.1	pentatricopeptide repeat-containing protein
Glyma07g31450.1	clathrin light chain 1-like
Glyma07g31460.1	kinase superfamily protein isoform 1
Glyma07g31470.1	upf0533 protein c5orf44-like
Glyma07g31500.1	stem-specific protein tsjt1-like isoform 1
Glyma07g31510.1	ring finger protein
Glyma07g31520.1	transcription factor-related protein
Glyma07g31530.1	defensin-like protein 165 isoform 1
Glyma07g31550.1	2 family protein
Glyma07g31560.1	srp_phavu ame: full=stress-related protein ame: full=
Glyma07g31570.1	vesicle-fusing atpase-like
Glyma07g31580.1	e3 ubiquitin-protein ligase rma1h1-like
Glyma07g31590.1	dna ligase 1-like
Glyma07g31600.1	protein lol2-like
Glyma07g31610.1	protein
Glyma07g31620.1	pentatricopeptide repeat-containing protein at2g33760-like
Glyma07g32620.1	protein chup1
Glyma07g32630.1	trichome birefringence-like 37 isoform 1
Glyma07g32640.1	cysteine protease
Glyma07g32650.1	kdel-tailed cysteine endopeptidase cep1-like
Glyma07g32660.1	rna recognition motif-containing protein
Glyma07g32670.1	---NA---
Glyma07g32690.1	transcription factor bhlh30-like
Glyma07g32710.1	acyl-coenzyme a thioesterase mitochondrial-like
Glyma07g32720.1	formin-like protein 1-like
Glyma08g08360.1	polygalacturonase-inhibiting protein precursor
Glyma08g08380.1	polygalacturonase-inhibiting protein precursor
Glyma08g08390.1	polygalacturonase-inhibiting protein precursor
Glyma08g08400.1	alpha n-terminal protein methyltransferase 1-like
Glyma08g08410.1	cysteine-rich receptor-like protein kinase
Glyma08g08420.1	dna polymerase delta subunit 4-like
Glyma08g08430.1	e3 ubiquitin-protein ligase sina-like 10-like
Glyma08g08450.1	ankyrin repeat-containing protein at3g12360-like
Glyma08g08460.1	reticuline oxidase
Glyma08g08470.1	reticuline oxidase-like
Glyma08g08480.1	reticuline oxidase-like
Glyma08g08490.1	reticuline oxidase-like
Glyma08g08500.1	reticuline oxidase-like
Glyma08g08510.1	pentatricopeptide repeat-containing protein mitochondrial-like
Glyma08g08520.1	reticuline oxidase-like
Glyma08g08530.1	reticuline oxidase-like
Glyma08g08540.1	reticuline oxidase-like
Glyma08g08550.1	reticuline oxidase-like
Glyma08g08570.1	reticuline oxidase-like
Glyma08g08580.1	fatty acid 2-hydroxylase-like
Glyma08g08590.1	tubulin beta chain
Glyma08g08600.1	rhicadhesin receptor
Glyma08g08610.1	probable n-acetylglucosaminyl-phosphatidylinositol de-n-acetylase-like
Glyma08g08620.1	probable protein phosphatase 2c 28-like
Glyma08g09080.1	glycerol-3-phosphate acyltransferase 3-like
Glyma08g09090.1	multicopy suppressor of ira1
Glyma08g09100.1	aspartate carbamoyltransferase chloroplastic-like
Glyma08g09120.1	chromatin remodeling complex subunit
Glyma08g09130.1	unknown
Glyma08g09140.1	potassium transporter 11-like
Glyma08g09150.1	pentatricopeptide repeat-containing protein at2g41080-like
Glyma08g09160.1	atp-dependent zinc metalloprotease ftsh chloroplastic-like
Glyma08g35200.1	glyco protein
Glyma10g36600.1	protein gigantea
Glyma10g36610.1	40s ribosomal protein s18-like
Glyma10g36620.1	udp-galactose transporter 2-like
Glyma10g36630.1	uncharacterized protein LOC100801119
Glyma10g36640.1	low affinity potassium transport system protein kup isoform 1
Glyma10g36650.1	one helix protein 2
Glyma10g36670.1	protein	*
Glyma10g36680.1	peroxidase 12-like	*
Glyma10g36690.1	peroxidase 12-like	*
Glyma10g36700.1	phytosulfokine receptor 2-like	*
Glyma10g36720.1	histone-lysine n-methyltransferase ashh1-like	*
Glyma10g36730.1	probable s-acyltransferase at4g24630-like	*
Glyma10g36740.1	invertase inhibitor	*
Glyma10g36750.1	invertase inhibitor-like	*
Glyma10g36760.1	ethylene-responsive transcription factor rap2-6-like	*
Glyma11g34900.1	sedoheptulose- -bisphosphatase	*
Glyma11g34930.1	dna binding	*
Glyma11g34940.1	coronatine-insensitive 1	*
Glyma11g34950.1	peroxisomal membrane protein	*
Glyma11g34960.1	---NA---
Glyma11g34970.1	uncharacterized acetyltransferase at3g50280-like	*
Glyma11g34980.1	probable 26s proteasome non-atpase regulatory subunit 7-like	*
Glyma11g34990.1	wuschel-related homeobox 5-like	*
Glyma12g30270.1	zinc finger protein zat5-like	*
Glyma12g30290.1	protein sensitive to proton rhizotoxicity 1-like
Glyma12g30300.1	histone h2b	*
Glyma12g30310.1	uncharacterized isomerase bh0283-like
Glyma12g30320.1	protein binding	*
Glyma12g30330.1	protein neuralized	*
Glyma12g30400.1	alpha-farnesene synthase
Glyma12g30410.1	lysosomal pro-x carboxypeptidase-like	*
Glyma12g30420.1	lysosomal pro-x carboxypeptidase-like	*
Glyma13g02100.1	at1g22140 f2e2_13	*
Glyma13g02150.1	2-oxoglutarate malate translocator
Glyma13g02170.1	mads-box family protein
Glyma13g02180.1	zinc finger family protein
Glyma13g02190.1	aspartic proteinase-like protein 1-like
Glyma13g02200.1	structural constituent of
Glyma13g02210.1	f-box kelch-repeat protein at1g22040-like
Glyma13g02220.1	PREDICTED: uncharacterized protein LOC100791854
Glyma13g02230.1	PREDICTED: uncharacterized protein LOC100500309
Glyma13g03840.1	rna binding	*
Glyma13g03880.1	ABSCISIC ACID-INSENSITIVE 5-like protein 3-like	*	*
Glyma13g03900.1	uncharacterized mitochondrial protein g00810-like
Glyma13g21840.1	PREDICTED: uncharacterized protein LOC100784601
Glyma13g21850.1	ras-related protein raba1f-like
Glyma13g21860.1	wuschel-related homeobox 9-like
Glyma13g21870.1	lysyl-trna synthetase
Glyma13g21880.1	major pollen allergen-like protein
Glyma13g21910.1	homogentisate phytyltransferase chloroplastic-like
Glyma13g22000.1	PREDICTED: uncharacterized protein LOC100789735
Glyma13g22010.1	caax prenyl protease 2-like
Glyma13g22030.1	dt1
Glyma13g22040.1	isoform 1
Glyma13g22050.1	germin-like protein subfamily 3 member 2-like
Glyma13g22060.1	protein abscisic acid-insensitive 5-like
Glyma13g22450.1	dicer-like protein 4
Glyma13g22460.1	lipid binding
Glyma13g22470.1	protein
Glyma13g22480.1	transmembrane 9 superfamily member 4-like
Glyma13g22490.1	zinc finger isoform 2
Glyma13g22500.1	PREDICTED: uncharacterized protein LOC100803134
Glyma13g22530.1	homeobox protein knotted-1-like 3-like
Glyma13g22540.1	protein
Glyma13g22570.1	hypothetical protein MTR_4g116500
Glyma13g22620.1	axial regulator yabby 5-like
Glyma13g22630.1	thylakoid lumenal kda chloroplastic-like
Glyma13g22640.1	glucan endo- -beta-glucosidase
Glyma13g22650.1	blue copper protein
Glyma14g15820.1	flavin-containing monooxygenase yucca4-like
Glyma14g16820.1	endonuclease v-like
Glyma14g16830.1	glucan endo- -beta-glucosidase 5-like
Glyma14g16860.1	soluble inorganic pyrophosphatase
Glyma14g16880.1	appr-1-p processing enzyme family protein
Glyma14g22830.1	---NA---
Glyma14g22840.1	phosphatidylinositol-4-phosphate 5-kinase
Glyma15g00260.1	mitochondrial import inner membrane translocase subunit tim-10 isoform 1	*
Glyma15g00270.1	protein	*
Glyma15g00280.1	u-box domain-containing protein 35-like	*
Glyma15g00290.1	mitochondrial transcription termination factor family protein	*
Glyma15g00300.1	splicing endonuclease positive effector
Glyma15g00320.1	ring fyve phd zinc finger-containing protein
Glyma15g00330.1	uncharacterized membrane protein at1g16860-like
Glyma15g15430.1	zinc cchc-type		*
Glyma15g15440.1	zinc finger protein
Glyma15g15450.1	protein far1-related sequence 11-like
Glyma15g15460.1	PREDICTED: uncharacterized protein LOC101497231
Glyma15g15470.1	unknown
Glyma15g15480.1	importin subunit alpha-1-like
Glyma15g15500.1	PREDICTED: uncharacterized protein LOC100809037
Glyma15g15520.1	two-component response regulator arr2-like
Glyma15g15530.1	cytochrome oxidase subunit ii
Glyma15g15560.1	protein dehydration-induced 19 homolog 4-like
Glyma15g15580.1	uncharacterized loc101208769	*
Glyma15g15590.1	pathogenesis-related protein class 10	*
Glyma15g15600.1	pathogenesis-related protein pr10	*
Glyma15g15610.1	aba-responsive protein abr17	*
Glyma15g15620.1	bet v 1 allergen	*
Glyma15g15630.1	bet v 1 allergen	*
Glyma15g15640.1	melanoma-associated antigen 10-like	*
Glyma15g15650.1	uncharacterized loc101219184	*
Glyma15g15660.1	major allergen pru ar 1	*
Glyma15g15680.1	pathogenesis-related protein sth-2-like	*
Glyma15g15690.1	probable polygalacturonase-like	*
Glyma15g15710.1	heat shock protein binding protein
Glyma15g39730.1	ubiquitin carboxyl-terminal hydrolase 15-like
Glyma15g39740.1	heme-binding protein 2-like
Glyma15g39750.1	gibberellin 2-oxidase
Glyma15g39780.1	photosystem ii protein k
Glyma15g39810.1	coiled-coil domain-containing protein 94 homolog
Glyma15g39820.1	interactor of constitutive active rops 1
Glyma15g39830.1	ring u-box domain-containing protein
Glyma15g40000.1	vq motif-containing protein
Glyma15g40050.1	---NA---
Glyma15g40060.1	rna-binding protein cid8
Glyma16g02540.1	orm1-like protein 3-like	*
Glyma16g02550.1	dof-type zinc finger dna-binding family partial	*
Glyma16g02570.1	protein	*
Glyma16g02580.1	pyridoxine pyridoxamine 5 -phosphate oxidase 2-like	*
Glyma16g02590.1	laccase 6
Glyma16g02600.1	nephrocystin-3-like	*
Glyma18g06950.1	microsomal omega-3 fatty acid desaturase
Glyma18g06960.1	PREDICTED: uncharacterized protein LOC101490994
Glyma18g06980.1	zinc finger ccch domain-containing protein 66-like
Glyma18g06990.1	atp-dependent clp protease atp-binding subunit clpl			*
