# Supplementary material for: Genome Re-Sequencing of Semi-Wild Soybean Reveals a Complex Soja Population Structure and Deep Introgression
Source: PLoS One. 2014 Sep 29;9(9):e108479. doi: 10.1371/journal.pone.0108479 (PMC4181298; doi:10.1371/journal.pone.0108479)
Supplement: Table S8 — GO enrichment analysis of the genes in selective regions of cultivated soybeans. (XLS) [file pone.0108479.s009.xls]

## Sheet: Table S8
Table S8. GO enrichment analysis of the genes in selective regions of cultivated soybeans
GO term	Ontology	Description	Number in input list	Number in BG/Ref	p-value	FDR
GO:0009559	P	embryo sac central cell differentiation	9	180	5.8e-08	5e-05
GO:0010197	P	polar nucleus fusion	9	180	5.8e-08	5e-05
GO:0000741	P	karyogamy	9	201	1.5e-07	8.4e-05
GO:0048284	P	organelle fusion	10	277	2.3e-07	9.7e-05
GO:0009561	P	megagametogenesis	10	298	4.4e-07	0.00015
GO:0009553	P	embryo sac development	11	480	4.8e-06	0.0014
GO:0006997	P	nucleus organization	9	317	6.3e-06	0.0015
GO:0009791	P	post-embryonic development	38	4686	7.2e-05	0.016
GO:0050660	F	FAD binding	11	469	3.9e-06	0.0015
