# Supplementary material for: Genome Re-Sequencing of Semi-Wild Soybean Reveals a Complex Soja Population Structure and Deep Introgression
Source: PLoS One. 2014 Sep 29;9(9):e108479. doi: 10.1371/journal.pone.0108479 (PMC4181298; doi:10.1371/journal.pone.0108479)
Supplement: Table S10 — Chloroplast SNPs of cultivated, wild and semi-wild soybeans relative to the reference chloroplast genome (Accession no. NC_007942). (XLS) [file pone.0108479.s011.xls]

## Sheet: Table S10
Table S10. Chloroplast SNPs of 14 cultivated, 18 wild soybeans and 10 semi-wild lines relative to the reference chloroplast genome (Accession no. NC_007942)
Reference*		G. max														G. soja
Genomic position	Genotype	SRS079322	SRS079323	SRS079324	SRS079325	SRS079326	SRS079327	SRS079328	SRS079336	SRS079337	SRS079339	SRS079340	SRS079343	SRS079344	SRS079345	wSRS079329	wSRS079330	wSRS079331	wSRS079332	wSRS079333	wSRS079334	wSRS079335	wSRS079338	wSRS079341	wSRS079342	wSRS079346	wSRS079347	wSRS079348	wSRS079349	wSRS079350	wSRS079351	wSRS079352	Lanxi1	ZYD1345	ZYD3582	ZYD4215	ZYD5087	Maliaodou	ZDD00324	ZDD00326	ZDD02222	ZDD14054	ZDD14334
309	A	C	C	C	C	C	C	C	C	C	*	C	C	*	*	*	*	*	*	*	*	*	*	*	*	C	*	*	C	*	*	*	*	*	C	*	C	*	C	*	*	*	C
1350	C	*	*	*	*	*	*	*	*	*	*	*	*	*	*	*	*	*	*	*	*	*	*	*	*	*	*	*	*	*	T	*	*	*	*	*	*	*	*	*	*	*	*
1540	G	*	*	*	*	*	*	*	*	*	*	*	*	*	*	*	*	*	*	*	*	T	*	*	*	*	*	*	*	*	*	*	*	*	*	*	*	*	*	*	*	*	*
2082	T	G	G	G	G	G	G	G	G	G	*	G	G	G	*	*	G	G	*	G	*	*	*	G	*	G	*	*	G	G	G	G	*	*	G	*	G	*	G	*	*	*	G
2942	G	*	*	*	*	*	*	*	*	*	*	*	*	T	*	*	*	*	*	*	*	*	*	*	*	*	*	*	*	*	*	*	*	*	*	*	*	*	*	*	*	*	*
3178	G	*	*	*	*	*	*	*	*	*	*	*	*	A	*	*	*	*	*	*	*	*	*	*	*	*	*	*	*	*	*	*	*	*	*	*	*	*	*	*	*	*	*
4461	A	T	T	T	T	T	T	T	T	T	T	T	T	*	*	*	*	*	*	*	*	*	*	*	*	T	*	*	T	*	*	*	*	*	T	*	T	*	T	*	*	*	T
4756	G	*	*	*	*	*	*	*	*	*	*	*	*	*	*	*	*	*	*	*	*	*	*	*	*	*	*	*	*	*	T	*	*	*	*	*	*	*	*	*	*	*	*
4764	A	*	*	*	*	*	*	*	*	*	*	*	*	*	*	*	*	*	*	*	*	*	*	*	*	*	*	*	*	*	G	*	*	*	*	*	*	*	*	*	*	*	*
8409	G	*	*	*	*	A	*	*	A	*	*	*	*	*	*	*	*	*	*	*	*	*	*	*	*	*	*	*	*	*	*	*	*	*	*	*	*	*	*	*	*	*	*
9653	C	*	*	*	*	*	*	*	*	*	*	*	*	*	*	*	*	*	*	A	*	*	*	*	*	*	*	*	*	*	*	*	*	*	*	*	*	*	*	*	*	*	*
9810	T	*	*	*	*	*	*	*	*	*	*	*	*	*	*	*	*	*	*	*	C	*	*	*	*	*	*	*	*	*	*	*	*	C	*	*	*	*	*	*	*	*	*
10430	C	*	*	*	*	*	*	*	*	*	*	*	*	*	*	*	*	*	*	*	*	A	*	*	*	*	*	*	*	*	*	*	*	*	*	*	*	*	*	*	*	*	*
11138	T	G	G	G	G	G	G	G	G	*	G	G	G	*	*	*	*	*	*	*	*	*	*	*	*	G	*	*	G	*	*	*	*	*	G	*	G	G	G	*	*	*	G
12950	T	*	*	*	*	*	*	*	*	*	*	*	*	A	*	*	*	*	*	*	*	*	*	*	*	*	*	*	*	*	*	*	*	*	*	*	*	*	*	*	*	*	*
14396	A	C	C	C	C	C	C	C	C	*	C	C	C	*	*	*	*	*	*	*	*	*	*	*	*	C	*	*	C	*	*	*	*	*	C	*	C	C	C	*	*	*	C
14596	G	*	*	*	*	*	*	*	*	*	*	*	*	*	*	*	*	*	*	*	*	*	*	*	*	*	*	*	*	*	T	*	*	*	*	*	*	*	*	*	*	*	*
14718	T	G	G	G	G	G	G	G	G	G	G	G	G	*	*	*	*	*	*	*	*	*	*	*	*	G	*	*	G	*	*	*	*	*	G	*	G	*	G	*	*	*	G
14764	C	*	*	*	*	*	*	*	*	*	*	*	*	*	*	*	*	A	*	*	*	*	*	A	*	*	*	*	*	A	*	*	*	*	*	*	*	*	*	*	*	*	*
15508	T	*	*	*	*	A	*	*	A	*	*	*	*	*	*	*	*	*	*	*	*	*	*	*	*	*	*	*	*	*	*	*	*	*	*	*	*	A	*	*	*	*	A
15956	G	*	*	*	*	*	*	*	*	*	*	*	*	*	*	*	*	*	*	*	*	*	*	*	*	*	*	*	*	*	*	*	*	*	*	*	T	*	*	*	*	*	*
16384	A	*	*	*	*	*	*	*	*	*	*	*	*	*	*	*	*	*	*	C	*	*	*	*	*	*	*	*	*	*	*	*	*	*	*	*	*	*	*	*	*	*	*
16580	G	*	*	*	*	*	*	*	*	*	*	*	*	T	*	*	*	*	*	T	*	*	*	*	*	*	*	*	*	*	*	*	*	*	*	*	*	T	*	*	*	*	*
17641	C	A	A	A	A	A	A	A	A	A	*	A	A	A	*	*	*	A	*	A	*	A	*	A	*	A	*	*	A	A	A	*	A	*	A	*	A	*	A	*	*	*	A
18475	A	C	C	C	C	C	C	C	C	C	C	C	C	*	*	*	*	*	*	*	*	*	*	*	*	C	*	*	C	*	*	*	*	*	C	*	C	*	C	*	*	*	C
20023	C	*	*	*	*	*	*	*	*	*	*	*	*	*	*	*	*	*	*	*	*	*	*	*	*	*	*	*	*	*	*	G	*	*	*	*	*	*	*	*	*	*	*
24181	A	C	C	C	C	C	C	C	C	C	*	C	C	C	*	*	C	C	*	C	*	C	*	C	*	C	*	*	C	C	C	*	C	*	C	*	C	*	C	*	*	*	C
24787	C	*	*	*	*	*	*	*	*	*	*	*	*	*	*	*	*	*	*	*	*	*	*	*	*	*	*	*	*	*	*	*	*	*	*	*	T	*	*	*	*	*	*
25571	G	*	*	*	*	*	*	*	*	*	*	*	*	*	*	*	*	*	*	T	*	*	*	*	*	*	*	*	*	*	*	*	*	*	*	*	*	*	*	*	*	*	*
28370	C	*	*	*	*	*	*	*	*	*	*	*	*	*	*	*	*	*	*	*	*	*	*	*	*	*	*	*	*	*	G	*	*	*	*	*	*	*	*	*	*	*	*
28738	A	*	*	*	*	*	*	*	*	*	*	*	*	*	*	*	*	*	*	*	G	*	*	*	*	*	*	*	*	*	*	*	*	G	*	*	*	*	*	*	*	*	*
28825	T	*	*	*	*	*	*	*	*	*	*	*	*	G	*	*	*	*	*	*	*	*	*	*	*	*	*	*	*	*	G	*	G	*	*	*	*	*	*	*	*	*	*
28828	C	*	*	*	*	*	*	*	*	*	*	*	*	A	*	*	*	*	*	*	*	*	*	*	*	*	*	*	*	*	A	*	*	*	*	*	*	*	*	*	*	*	*
28831	T	*	*	*	*	*	*	*	*	*	*	*	*	*	*	*	*	*	*	*	*	*	*	*	*	*	*	*	*	*	G	*	*	*	*	*	*	*	*	*	*	*	*
28834	C	*	*	*	*	*	*	*	*	*	*	*	*	A	*	*	*	*	*	*	*	*	*	*	*	*	*	*	*	*	A	*	A	*	*	*	*	*	*	*	*	*	*
28856	T	*	*	*	*	*	*	*	*	*	*	*	*	*	*	*	*	*	*	*	*	A	*	*	*	*	*	*	*	*	*	*	*	*	*	*	*	*	*	*	*	*	*
29204	T	G	G	G	G	G	G	G	G	G	G	G	G	G	*	G	G	G	*	G	G	G	*	G	*	G	G	*	G	G	G	*	*	G	G	*	G	G	G	*	*	*	G
30028	C	*	*	*	*	*	*	*	*	*	*	*	*	A	*	*	*	*	*	*	*	*	*	*	*	*	*	*	*	*	*	*	*	*	*	*	*	A	*	*	*	*	*
30054	A	*	*	*	*	*	*	*	*	*	*	*	*	*	*	*	*	*	*	*	*	*	*	*	*	*	*	*	*	*	C	*	*	*	*	*	*	*	*	*	*	*	*
30405	T	*	*	*	*	*	*	*	*	*	*	*	*	A	*	*	A	*	*	A	*	*	*	*	*	*	*	*	*	*	*	A	*	*	*	*	*	*	*	*	*	*	*
31302	T	*	*	*	*	G	*	*	*	*	*	*	*	*	*	*	*	*	*	*	*	*	*	*	*	*	*	*	*	*	*	*	*	*	*	*	*	*	*	*	*	*	*
31695	T	G	G	G	G	*	G	G	G	G	G	G	G	G	*	*	G	G	*	G	*	*	*	G	*	G	*	*	G	G	G	*	*	*	G	*	G	G	G	*	*	*	G
31739	T	G	G	G	G	G	G	G	G	G	*	G	G	*	*	*	*	*	*	*	*	*	*	*	*	G	*	*	G	*	*	*	*	*	G	*	G	G	G	*	*	*	G
32703	G	*	*	*	*	*	*	*	*	*	*	*	*	*	*	*	*	*	*	*	*	*	*	*	*	*	*	*	*	*	T	*	*	*	*	*	*	*	*	*	*	*	*
33197	A	C	C	C	C	C	C	C	C	C	C	C	C	*	*	*	*	*	*	*	*	*	*	*	*	C	*	*	C	*	*	*	*	*	C	*	C	*	C	*	*	*	C
33534	G	*	*	*	*	*	*	*	*	*	*	*	*	T	*	*	*	*	*	*	*	*	*	*	*	*	*	*	*	*	*	*	*	*	*	*	*	*	*	*	*	*	*
33672	G	*	*	*	*	*	*	*	*	*	*	*	*	*	*	*	*	A	*	*	*	*	*	A	*	*	*	*	*	A	*	*	*	*	*	*	*	*	*	*	*	*	*
33774	T	A	A	A	A	A	A	A	A	A	A	A	A	A	*	*	*	A	*	A	*	*	*	A	*	A	*	*	A	A	*	*	*	*	A	*	A	*	A	*	*	*	A
33775	T	A	A	A	A	A	A	A	A	A	A	A	A	A	*	*	*	A	*	A	*	*	*	A	*	A	*	*	A	A	*	*	*	*	A	*	A	*	A	*	*	*	A
38137	C	*	*	*	*	*	*	*	*	*	*	*	*	*	*	*	*	*	*	T	*	*	*	*	*	*	*	*	*	*	*	*	*	*	*	*	*	*	*	*	*	*	*
38637	G	T	T	T	T	T	T	T	T	*	T	T	T	*	*	*	*	*	*	*	*	*	*	*	*	T	*	*	T	*	*	*	*	*	T	*	T	*	T	*	*	*	T
40808	G	T	T	T	T	T	T	T	T	T	T	T	T	*	*	*	*	*	*	*	*	*	*	*	*	T	*	*	T	*	*	*	*	*	T	*	T	*	*	*	*	*	*
43070	G	*	*	*	*	*	*	*	*	*	*	*	*	*	*	*	*	*	*	A	*	*	*	*	*	*	*	*	*	*	*	*	*	*	*	*	*	*	*	*	*	*	*
43473	C	*	*	*	*	*	*	*	*	*	*	*	*	*	*	*	*	*	*	*	*	*	*	*	*	*	*	*	*	*	A	*	*	*	*	*	*	*	*	*	*	*	*
44675	C	*	*	*	*	*	*	*	*	*	*	*	*	*	*	*	*	*	*	*	A	*	*	*	*	*	*	*	*	*	*	*	*	A	*	*	*	*	*	*	*	*	*
47028	C	*	*	*	*	*	*	*	*	*	*	*	*	*	*	*	*	*	*	*	*	*	*	*	*	*	*	*	*	*	G	*	*	*	*	*	*	*	*	*	*	*	*
47307	T	G	G	G	G	G	G	G	G	*	G	G	G	*	*	*	*	*	*	*	*	*	*	*	*	G	*	*	G	*	*	*	*	*	G	*	G	G	G	*	*	*	G
48164	A	C	C	C	C	C	C	C	C	C	*	C	C	C	*	*	C	C	*	C	*	*	*	C	*	C	*	*	C	C	C	*	*	*	C	*	C	C	C	*	*	*	C
48226	T	*	*	*	*	*	*	*	*	*	*	*	*	*	*	*	*	*	*	*	*	*	*	*	*	*	*	*	*	*	G	*	*	*	*	*	*	*	*	*	*	*	*
49433	C	*	*	*	*	*	*	*	*	*	*	*	*	*	*	*	*	*	*	*	*	A	*	*	*	*	*	*	*	*	*	*	*	*	*	*	*	*	*	*	*	*	*
49792	T	*	*	*	*	*	*	*	*	*	*	*	*	*	*	*	*	G	*	*	*	*	*	G	*	*	*	*	*	G	*	*	*	*	*	*	*	*	*	*	*	*	*
51065	T	G	G	G	G	G	G	G	G	*	G	G	G	*	*	*	*	*	*	*	*	*	*	*	*	G	*	*	G	*	*	*	*	*	G	*	G	*	G	*	*	*	G
51823	T	*	*	*	*	*	*	*	*	*	*	*	*	*	*	*	*	G	*	*	*	*	*	G	*	*	*	*	*	G	*	*	*	*	*	*	*	*	*	*	*	*	*
51840	G	*	*	*	*	*	*	*	*	*	*	*	*	*	*	*	*	T	*	*	*	*	*	T	*	*	*	*	*	T	*	*	*	*	*	*	*	*	*	*	*	*	*
52594	G	*	*	*	*	*	*	*	*	*	*	*	*	*	*	*	*	*	*	*	*	*	*	*	*	*	*	*	*	*	*	C	*	*	*	*	*	*	*	*	*	*	*
53033	G	T	T	T	T	T	T	T	T	T	T	T	T	*	*	*	*	*	*	*	*	*	*	*	*	T	*	*	T	*	*	*	*	*	T	*	T	T	T	*	*	*	T
53404	T	*	*	*	*	*	*	*	*	*	*	*	*	*	*	*	*	*	*	*	*	*	*	*	*	*	*	*	*	*	*	*	*	*	*	*	*	G	*	*	*	*	*
54449	C	*	*	*	*	*	*	*	*	*	*	*	*	*	*	*	*	*	*	*	*	*	*	*	*	*	*	*	*	*	*	A	*	*	*	*	*	*	*	*	*	*	*
54601	T	*	*	*	*	*	*	*	*	*	*	*	*	*	*	*	G	*	*	*	*	*	*	*	*	*	*	*	*	*	*	*	*	*	*	*	*	*	*	*	*	*	*
54895	C	A	A	A	A	A	A	A	A	A	A	A	A	*	*	*	*	A	*	*	*	*	*	A	*	A	*	*	A	A	A	*	*	*	A	*	A	*	A	*	*	*	A
55936	A	*	*	*	*	*	*	*	*	*	*	*	*	*	*	*	G	*	*	*	*	*	*	*	*	*	*	*	*	*	*	*	*	*	*	*	*	*	*	*	*	*	*
56358	C	*	*	*	*	*	*	*	*	*	*	*	*	*	*	*	*	A	*	*	*	*	*	A	*	*	*	*	*	A	*	*	*	*	*	*	*	*	*	*	*	*	*
57870	C	*	*	*	*	A	*	*	A	*	*	*	*	*	*	*	*	*	*	*	*	*	*	*	*	*	*	*	*	*	*	*	*	*	*	*	*	A	*	*	*	*	A
58357	T	*	*	*	*	*	*	*	*	*	*	*	*	*	*	*	*	A	*	*	*	*	*	A	*	*	*	*	*	*	*	*	*	*	*	*	*	*	*	*	*	*	*
58386	C	A	A	A	A	A	A	A	A	A	A	A	A	*	*	*	*	*	*	*	*	*	*	*	*	A	*	*	A	*	*	*	*	*	A	*	A	*	A	*	*	*	A
58783	T	*	*	*	*	*	*	*	*	*	*	*	*	*	*	*	*	*	*	*	*	*	*	*	*	*	*	*	*	*	G	*	*	*	*	*	*	*	*	*	*	*	*
59376	A	C	C	C	C	C	C	C	C	*	C	C	C	C	*	*	C	C	*	C	*	C	*	C	*	C	*	*	C	C	C	*	C	*	C	*	C	C	C	*	*	*	C
60714	A	*	*	*	*	*	*	*	*	*	*	*	*	*	*	*	*	*	*	*	*	*	*	*	*	*	*	*	C	*	*	*	*	*	*	*	*	*	*	*	*	*	*
61086	C	A	A	A	A	A	A	A	A	*	*	A	A	*	*	*	*	*	*	*	*	*	*	*	*	A	*	*	A	*	*	*	*	*	A	*	A	*	A	*	*	*	A
61807	A	T	T	T	T	T	T	T	T	T	T	T	T	*	*	*	*	T	*	*	*	*	*	T	*	T	*	*	T	T	T	*	*	*	T	*	T	*	T	*	*	*	T
62682	T	A	A	A	A	A	A	A	A	A	A	A	A	*	*	*	*	*	*	*	*	*	*	*	*	A	*	*	A	*	*	*	*	*	*	*	A	*	A	*	*	*	A
63485	T	G	G	G	G	G	G	G	G	G	*	G	G	*	*	*	*	*	*	*	*	*	*	*	*	G	*	*	G	*	*	*	*	*	G	*	G	*	G	*	*	*	G
63699	A	C	C	C	C	C	C	C	C	C	C	C	C	*	*	*	*	*	*	*	*	*	*	*	*	C	*	*	C	*	*	*	*	*	C	*	C	C	C	*	*	*	C
65154	T	G	G	G	G	G	G	G	G	G	*	G	G	G	*	G	G	G	G	G	G	G	G	G	G	G	G	G	G	G	G	*	G	G	G	G	G	G	G	G	G	G	G
65772	A	*	*	*	*	*	*	*	*	*	*	*	*	*	*	*	G	*	*	*	*	*	*	*	*	*	*	*	*	*	*	*	*	*	*	*	*	*	*	*	*	*	*
65868	G	T	T	T	T	T	T	T	T	T	T	T	T	*	*	*	*	*	*	*	*	*	*	*	*	T	*	*	T	*	*	*	*	*	T	*	T	T	T	*	*	*	T
66739	G	T	T	T	T	T	T	T	T	T	T	T	T	T	*	*	*	T	*	T	*	T	*	T	*	T	*	*	T	T	T	*	*	*	T	*	T	T	T	*	*	*	T
66751	T	*	*	*	*	*	*	*	*	*	*	*	*	*	*	*	*	*	*	*	*	*	*	*	*	*	*	*	A	*	*	*	*	*	*	*	*	*	*	*	*	*	*
68498	A	*	*	*	*	*	*	*	*	*	*	*	*	*	*	*	*	*	*	*	*	*	*	*	*	*	*	*	*	*	G	*	*	*	*	*	*	*	*	*	*	*	*
68865	G	*	*	*	*	*	*	*	*	*	*	*	*	*	*	*	*	*	*	*	*	*	*	*	*	*	*	*	*	*	T	*	*	*	*	*	*	*	*	*	*	*	*
69182	G	*	*	*	*	*	*	*	*	*	*	*	*	*	*	*	*	*	*	*	A	*	*	*	*	*	*	*	*	*	*	*	*	*	*	*	*	*	*	*	*	*	*
69402	T	G	G	G	G	G	G	G	G	G	G	G	G	*	*	*	*	*	*	*	*	*	*	*	*	G	*	*	G	*	*	*	*	*	G	*	G	*	G	*	*	*	G
72700	A	*	*	*	*	*	*	*	*	*	*	*	*	*	*	*	G	*	*	*	*	*	*	*	*	*	*	*	*	*	*	*	*	*	*	*	*	*	*	*	*	*	*
72705	C	A	A	A	A	A	A	A	A	*	A	A	A	*	*	*	*	*	*	*	*	*	*	*	*	A	*	*	A	*	*	*	*	*	A	*	A	*	A	*	*	*	A
73021	C	*	*	*	*	A	*	*	*	*	*	*	*	*	*	*	*	*	*	*	*	*	*	*	*	*	*	*	*	*	*	*	*	*	*	*	*	*	*	*	*	*	*
73035	T	*	*	*	*	*	*	*	*	*	*	*	*	*	*	*	C	*	*	*	*	*	*	*	*	*	*	*	*	*	*	*	*	*	*	*	*	*	*	*	*	*	*
73183	G	*	*	*	*	*	*	*	*	*	*	*	*	*	*	*	T	*	*	*	*	*	*	*	*	*	*	*	*	*	*	*	*	*	*	*	*	*	*	*	*	*	*
73246	T	*	*	*	*	*	*	*	*	*	*	*	*	*	*	*	C	*	*	*	*	*	*	*	*	*	*	*	*	*	*	*	*	*	*	*	*	*	*	*	*	*	*
73580	C	A	A	A	A	A	A	A	A	*	A	A	A	*	*	*	*	*	*	*	*	*	*	*	*	A	*	*	A	*	*	*	*	*	A	*	A	A	A	*	*	*	A
73716	G	T	T	T	T	T	T	T	T	T	T	T	T	T	*	*	T	T	*	T	*	T	*	T	*	T	*	*	T	T	T	T	T	*	T	*	T	T	T	*	*	*	T
75594	A	*	*	*	*	*	*	*	*	*	*	*	*	*	*	*	*	*	*	*	C	*	*	*	*	*	*	*	*	*	*	*	*	*	*	*	*	*	*	*	*	*	*
75678	T	A	A	A	A	A	A	A	A	A	A	A	A	*	*	*	*	*	*	*	*	*	*	*	*	A	*	*	A	*	*	*	*	*	A	*	A	*	A	*	*	*	A
78387	C	A	A	A	A	A	A	A	A	*	A	A	A	*	*	*	*	*	*	*	*	*	*	*	*	A	*	*	A	*	*	*	*	*	A	*	A	A	A	*	*	*	A
79211	C	T	T	T	T	T	T	T	T	T	T	T	T	*	*	*	*	*	*	*	*	*	*	*	*	T	*	*	T	*	*	*	*	*	T	*	T	*	T	*	*	*	T
79542	T	*	*	*	*	*	*	*	*	*	*	*	*	G	*	*	*	*	*	*	*	*	*	*	*	*	*	*	*	*	*	*	*	*	*	*	*	*	*	*	*	*	*
80884	G	T	T	T	T	T	T	T	T	T	T	T	T	*	*	*	*	T	*	*	*	*	*	T	*	T	*	*	T	T	*	*	*	*	T	*	T	*	T	*	*	*	T
80993	G	T	T	T	T	T	T	T	T	T	T	T	T	*	*	*	*	*	*	*	*	*	*	*	*	T	*	*	T	*	*	*	*	*	T	*	T	*	T	*	*	*	T
81849	T	G	G	G	G	G	G	G	G	G	G	G	G	G	*	G	G	G	*	G	G	G	*	G	*	G	G	*	G	G	G	*	G	G	G	*	G	G	G	*	*	*	G
82026	T	G	G	G	G	*	G	G	*	*	*	G	G	*	*	*	*	*	*	*	*	*	*	*	*	G	*	*	*	*	*	*	*	*	G	*	*	*	G	*	*	*	*
82356	T	A	A	A	A	A	A	A	A	A	A	A	A	*	*	*	*	*	*	*	*	*	*	*	*	A	*	*	A	*	*	*	*	*	A	*	A	*	A	*	*	*	A
82644	G	*	*	*	*	*	*	*	*	*	*	*	*	*	*	*	*	*	*	*	*	*	*	*	*	*	*	*	*	*	T	*	*	*	*	*	*	*	*	*	*	*	*
82805	A	C	C	C	C	C	C	C	C	C	*	C	C	*	*	*	*	*	*	*	*	*	*	*	*	C	*	*	C	*	*	*	*	*	C	*	C	C	C	*	*	*	C
82834	A	C	C	C	C	C	C	C	C	C	C	C	C	*	*	*	*	*	*	*	*	*	*	*	*	C	*	*	C	*	*	*	*	*	C	*	C	*	C	*	*	*	C
83849	T	*	*	*	*	*	*	*	*	*	*	*	*	*	*	*	C	*	*	*	*	*	*	*	*	*	*	*	*	*	*	*	*	*	*	*	*	*	*	*	*	*	*
90400	A	*	*	*	*	*	*	*	*	*	*	*	*	*	*	*	G	*	*	*	*	*	*	*	*	*	*	*	*	*	*	*	*	*	*	*	*	*	*	*	*	*	*
95907	C	T	T	T	T	T	T	T	T	T	*	T	T	T	*	T	T	T	T	T	T	T	T	T	T	T	T	T	T	T	T	*	*	*	*	*	*	T	*	*	*	*	*
109101	A	*	*	*	*	*	*	*	*	*	*	*	*	*	*	*	G	*	*	*	*	*	*	*	*	*	*	*	*	*	*	*	*	*	*	*	*	*	*	*	*	*	*
109132	T	*	*	*	*	*	*	*	*	*	*	*	*	*	*	*	*	G	*	*	*	*	*	G	*	*	*	*	*	G	*	*	*	*	*	*	*	*	*	*	*	*	*
109162	A	C	C	C	C	C	C	C	C	C	C	C	C	*	*	*	*	*	*	*	*	*	*	*	*	C	*	*	C	*	*	*	*	*	C	*	C	C	C	*	*	*	C
109180	G	*	*	*	*	*	*	*	*	*	*	*	*	*	*	*	*	*	*	T	*	*	*	*	*	*	*	*	*	*	*	*	*	*	*	*	*	*	*	*	*	*	*
109403	A	*	*	*	*	*	*	*	*	*	*	*	*	*	*	*	*	C	*	*	*	*	*	C	*	*	*	*	*	C	*	*	*	*	*	*	*	C	*	*	*	*	*
109486	C	*	*	*	*	*	*	*	*	*	*	*	*	*	*	*	*	*	*	A	*	*	*	*	*	*	*	*	*	*	*	*	*	*	*	*	*	*	*	*	*	*	*
109892	A	G	G	G	G	G	G	G	G	G	G	G	G	G	*	*	G	G	*	G	*	*	*	G	*	G	*	*	G	G	G	*	*	*	G	*	G	G	G	*	*	*	G
110386	G	*	*	*	*	*	*	*	*	*	*	*	*	*	*	*	T	*	*	*	*	*	*	*	*	*	*	*	*	*	*	*	*	*	*	*	*	*	*	*	*	*	*
110395	T	*	*	*	*	*	*	*	*	*	*	*	*	*	*	*	*	*	*	*	G	*	*	*	*	*	*	*	*	*	*	*	*	G	*	*	*	*	*	*	*	*	*
111561	C	*	*	*	*	*	*	*	*	*	*	*	*	*	*	*	*	*	*	A	*	*	*	*	*	*	*	*	*	*	*	*	*	*	*	*	*	*	*	*	*	*	*
111583	T	A	A	A	A	A	A	A	A	A	A	A	A	*	*	*	*	*	*	*	*	*	*	*	*	A	*	*	A	*	*	*	*	*	A	*	A	*	A	*	*	*	A
112020	G	T	T	T	T	T	T	T	T	*	T	T	T	T	*	*	*	T	*	T	*	*	*	T	*	T	*	*	T	T	T	*	*	*	T	*	T	T	T	*	*	*	T
112384	T	G	G	G	G	G	G	G	G	G	G	G	G	*	*	*	*	*	*	*	*	*	*	*	*	G	*	*	G	*	*	*	*	*	G	*	G	G	G	*	*	*	G
112454	C	A	A	A	A	A	A	A	A	A	A	A	A	*	*	*	*	*	*	*	*	*	*	*	*	A	*	*	A	*	*	*	*	*	A	*	A	A	A	*	*	*	A
112594	T	C	C	C	C	C	C	C	C	C	C	C	C	*	*	*	*	*	*	*	*	*	*	*	*	C	*	*	C	*	*	*	*	*	C	*	C	C	C	*	*	*	C
113203	C	A	A	A	A	A	A	A	A	*	A	A	A	*	*	*	*	*	*	*	*	*	*	*	*	A	*	*	A	*	*	*	*	*	A	*	A	A	A	*	*	*	A
113256	A	*	*	*	*	*	*	*	*	*	*	*	*	C	*	*	C	*	*	C	*	*	*	*	*	*	*	*	*	*	*	*	*	*	*	*	*	C	*	*	*	*	*
115100	A	*	*	*	*	*	*	*	*	*	*	*	*	*	*	*	*	C	*	*	*	*	*	C	*	*	*	*	*	C	*	*	*	*	*	*	*	*	*	*	*	*	*
116590	T	*	*	*	*	A	*	*	A	*	*	*	*	*	*	*	*	*	*	*	*	*	*	*	*	*	*	*	*	*	*	*	*	*	*	*	*	*	*	*	*	*	A
117242	C	A	A	A	A	A	A	A	A	*	*	A	A	*	*	*	*	*	*	*	*	*	*	*	*	A	*	*	A	*	*	*	*	*	A	*	A	A	A	*	*	*	A
117253	T	*	*	*	*	*	*	*	*	*	*	*	*	*	*	G	*	*	*	*	*	*	*	*	*	*	*	*	*	*	*	*	*	*	*	*	*	*	*	*	*	*	*
117310	A	C	C	C	C	C	C	C	C	C	C	C	C	*	*	*	*	*	*	*	*	*	*	*	*	C	*	*	C	*	*	*	*	*	C	*	C	C	C	*	*	*	C
118602	G	T	T	T	T	T	T	T	T	T	T	T	T	*	*	*	*	*	*	*	*	*	*	*	*	T	*	*	T	*	*	*	*	*	T	*	T	*	T	*	*	*	T
122099	T	*	*	*	*	*	*	*	*	*	*	*	*	*	*	*	*	*	*	G	*	*	*	*	*	*	*	*	*	*	*	*	*	*	*	*	*	*	*	*	*	*	*
122144	A	T	T	T	T	T	T	T	T	T	T	T	T	*	*	*	*	*	*	*	*	*	*	*	*	T	*	*	T	*	*	*	*	*	T	*	T	*	T	*	*	*	T
122317	T	*	*	*	*	*	*	*	*	*	*	*	*	*	*	*	*	G	*	*	*	*	*	G	*	*	*	*	*	G	*	*	*	*	*	*	*	*	*	*	*	*	*
122819	A	*	*	*	*	*	*	*	*	*	*	*	*	*	*	*	*	C	*	*	*	*	*	C	*	*	*	*	*	C	*	*	*	*	*	*	*	*	*	*	*	*	*
123088	T	C	C	C	C	C	C	C	C	*	C	C	C	*	*	*	*	C	*	*	*	*	*	C	*	C	*	*	C	C	C	*	*	*	C	*	C	C	C	*	*	*	C
123614	T	*	*	*	*	*	*	*	*	*	*	*	*	*	*	*	*	*	*	A	*	*	*	*	*	*	*	*	*	*	*	*	*	*	*	*	*	*	*	*	*	*	*
123626	A	*	*	*	*	*	*	*	*	*	*	*	*	T	*	*	*	*	*	*	*	*	*	*	*	*	*	*	*	*	*	*	*	*	*	*	*	*	*	*	*	*	*
123742	T	*	*	*	*	*	*	*	*	*	*	*	*	*	*	*	C	*	*	*	*	*	*	*	*	*	*	*	*	*	*	*	*	*	*	*	*	*	*	*	*	*	*
125312	C	T	T	T	T	T	T	T	T	*	T	T	T	*	*	*	*	*	*	*	*	*	*	*	*	T	*	*	T	*	*	*	*	*	T	*	T	*	T	*	*	*	*
126456	C	A	A	A	A	A	A	A	A	*	A	A	A	A	*	*	A	A	*	A	*	A	*	A	*	A	*	*	A	A	A	*	A	*	A	*	A	A	A	*	*	*	A
139487	G	A	A	A	A	A	A	A	A	A	A	A	A	A	*	A	A	A	A	A	A	A	A	A	A	A	A	A	A	A	A	*	*	*	*	*	*	A	*	*	*	*	*
149288	A	*	*	*	*	*	*	*	*	*	*	*	*	*	*	*	G	*	*	*	*	*	*	*	*	*	*	*	*	*	*	*	*	*	*	*	*	*	*	*	*	*	*
150795	T	*	*	*	*	*	*	*	*	*	*	*	*	*	*	*	C	*	*	*	*	*	*	*	*	*	*	*	*	*	*	*	*	*	*	*	*	*	*	*	*	*	*
150813	A	*	*	*	*	*	*	*	*	*	*	*	*	*	*	*	G	*	*	*	*	*	*	*	*	*	*	*	*	*	*	*	*	*	*	*	*	*	*	*	*	*	*
